# Supplementary material for: The food-borne pathogen Campylobacter jejuni responds to the bile salt deoxycholate with countermeasures to reactive oxygen species
Source: Sci Rep. 2017 Nov 13;7:15455. doi: 10.1038/s41598-017-15379-5 (PMC5684402; doi:10.1038/s41598-017-15379-5)
Supplement: Supplementary file 2 — Supplementary Table 1 [file 41598_2017_15379_MOESM2_ESM.xlsx]

## Sheet: Legend
The food-borne pathogen Campylobacter jejuni responds to the bile salt deoxycholate with countermeasures to reactive oxygen species
Nicholas M. Negretti1, Christopher R. Gourley1, Geremy Clair2, Joshua N. Adkins2, and Michael E. Konkel1*
1 School of Molecular Biosciences, College of Veterinary Medicine, Washington State University, Pullman, WA, USA, 99164-7520.
2 Integrative Omics, Pacific Northwest National Laboratory, 902 Battelle Boulevard, Richland, WA, USA, 99352.
*To whom correspondence should be addressed: Dr. Michael E. Konkel, Biotechnology Life Sciences Building, Room 447, Washington State University, Pullman WA 99164, Telephone: 509-335-5039; Email: konkel@vetmed.wsu.edu
Supplementary Table 1. Summary of differentially expressed genes detected by RNA-Seq. C. jejuni strains 81-176, F38011 and NCTC 11168 were cultured with deoxycholate for 16 and 18 hours and gene expression profiles compared to the transcriptome from C. jejuni grown in MH for 12 hours. RNA was extracted and RNA-Seq analysis was performed as outlined in “Materials and Methods.” Genes that were sign…

## Sheet: Upregulated
The food-borne pathogen Campylobacter jejuni responds to the bile salt deoxycholate with countermeasures to reactive oxygen species
Nicholas M. Negretti, Christopher R. Gourley, Geremy Clair, Joshua N. Adkins, and Michael E. Konkel
List of upregulated genes represented in Figure 2
Common among all							16 h RNA-Seq log2(Fold Change)				18 h RNA-Seq log2(Fold Change)
	81-176	F38011	NCTC 11168	Annotation	COG category		81-176	F38011	NCTC 11168		81-176	F38011	NCTC 11168
1	CJJ81176_RS00225	CJH_00210	Cj0035c	putative efflux protein	G - Carbohydrate transport and metabolism		0.617679	1.03356	2.06018		1.31651	1.16091	1.89258
2	CJJ81176_RS00375	CJH_00355	Cj0067	putative amidohydrolase family protein	F - Nucleotide transport and metabolism		1.92427	0.817745	1.80086		1.75219	1.15174	1.48994
3	CJJ81176_RS00650	CJH_00630	Cj0123c	putative tRNA-dihydrouridine synthase	J - Translation, ribosomal structure and biogenesis		1.07281	1.53042	1.91167		1.04516	1.88228	1.64569
4	CJJ81176_RS00705	CJH_00685	Cj0134	putative homoserine kinase	E - Amino acid transport and metabolism		2.02254	0.858189	1.3192		2.09777	0.90987	1.19674
5	CJJ81176_RS00805	CJH_00805	Cj0154c	putative tetrapyrrole methylase family protein	J - Translation, ribosomal structure and biogenesis		2.92424	1.7961	2.99208		2.02621	2.44014	2.35067
6	CJJ81176_RS00945	CJH_00970	Cj0187c	phosphoribosylglycinamide formyltransferase	F - Nucleotide transport and metabolism		1.19201	1.11907	1.70284		1.4795	1.85919	1.48108
7	CJJ81176_RS00950	CJH_00975	Cj0188c	putative kinase	F - Nucleotide transport and metabolism		1.71871	1.27712	2.59561		1.76348	1.52224	2.2554
8	CJJ81176_RS01085	CJH_01130	Cj0224	N-acetyl-gamma-glutamyl-phosphate reductase	E - Amino acid transport and metabolism		1.54856	1.93585	0.819057		1.60431	1.76711	0.914493
9	CJJ81176_RS01090	CJH_01135	Cj0225	putative acetyltransferase	J - Translation, ribosomal structure and biogenesis		2.20423	1.59054	2.25187		2.37225	1.95267	2.04235
10	CJJ81176_RS01095	CJH_01140	Cj0226	acetylglutamate kinase	E - Amino acid transport and metabolism		3.0282	1.04975	1.00128		2.87666	1.63139	-0.334349
11	CJJ81176_RS01100	CJH_01145	Cj0227	putative acetylornithine/succinyldiaminopimelate aminotransferase	E - Amino acid transport and metabolism		2.53169	1.34765	1.95776		2.68718	1.44473	1.19984
12	CJJ81176_RS01175	CJH_01220	Cj0243c	hypothetical protein Cj0243c	Uncategorized		1.44983	3.13926	2.60828		2.38625	3.96923	2.13376
13	CJJ81176_RS01415	CJH_01465	Cj0294	putative MoeB/ThiF family protein	J - Translation, ribosomal structure and biogenesis		1.31352	2.20863	1.96804		0.183899	2.93383	2.06139
14	CJJ81176_RS01445	CJH_01505	Cj0302c	putative molybdenum-pterin binding protein	H - Coenzyme transport and metabolism		0.50764	1.89536	1.82791		1.5324	2.13224	1.89078
15	CJJ81176_RS01450	CJH_01510	Cj0303c	putative molybdate-binding lipoprotein	P - Inorganic ion transport and metabolism		0.582738	0.741906	1.76472		0.881926	1.09752	2.03375
16	CJJ81176_RS01680	CJH_01735	Cj0349	tryptophan synthase alpha chain	E - Amino acid transport and metabolism		1.80072	0.623957	1.46522		2.57641	1.2714	0.713902
17	CJJ81176_RS01700	CJH_01755	Cj0353c	phosphatase	F - Nucleotide transport and metabolism		1.34009	1.30802	1.81041		1.37253	0.507121	1.79276
18	CJJ81176_RS01855	CJH_01915	Cj0385c	putative integral membrane protein	G - Carbohydrate transport and metabolism		0.898376	0.638232	1.35914		1.23706	0.898966	0.747949
19	CJJ81176_RS02255	CJH_02340	Cj0464	ATP-dependent DNA helicase	L - Replication, recombination and repair		1.05858	0.990738	2.59738		1.17293	1.3954	1.89498
20	CJJ81176_RS02265	CJH_02350	Cj0466	transcriptional regulator	T - Signal transduction mechanisms		1.76201	1.10835	2.2717		2.21987	1.21355	1.17161
21	CJJ81176_RS02385	CJH_02520	Cj0495	putative methyltransferase domain protein	J - Translation, ribosomal structure and biogenesis		2.20184	1.22518	2.21761		1.83463	1.31406	1.95816
22	CJJ81176_RS02445	CJH_02555	Cj0503c	putative ferrochelatase	H - Coenzyme transport and metabolism		2.95768	1.85913	1.63646		2.28347	1.4626	1.18568
23	CJJ81176_RS02450	CJH_02560	Cj0504c	putative oxidoreductase	R - General function prediction only		1.78589	1.02057	1.1516		0.710284	1.30164	0.53308
24	CJJ81176_RS02465	CJH_02575	Cj0507	Maf-like protein	Q - Secondary metabolites biosynthesis, transport and catabolism		0.992814	1.39614	2.01932		1.74987	1.02019	2.3771
25	CJJ81176_RS02510	CJH_02620	Cj0516	putative 1-acyl-SN-glycerol-3-phosphate acyltransferase	I - Lipid transport and metabolism		1.61337	1.03621	2.85628		1.59585	1.11497	2.4325
26	CJJ81176_RS02640	CJH_02755	Cj0545	porphobilinogen deaminase	H - Coenzyme transport and metabolism		0.913184	0.938499	1.0995		0.709663	0.96595	1.18225
27	CJJ81176_RS02850	CJH_02970	Cj0585	dihydropteroate synthase	H - Coenzyme transport and metabolism		1.72538	1.07601	3.23832		0.844086	1.32601	2.35164
28	CJJ81176_RS02855	CJH_02975	Cj0586	DNA ligase	L - Replication, recombination and repair		1.80319	1.09212	1.9503		1.68432	1.62122	1.34572
29	CJJ81176_RS02860	CJH_02980	Cj0587	putative integral membrane protein	Uncategorized		2.66513	1.39865	3.52091		2.11118	1.64839	3.20008
30	CJJ81176_RS02870	CJH_02990	Cj0589	putative riboflavin kinase/FMN adenylyltransferase	H - Coenzyme transport and metabolism		2.04842	2.22521	3.21719		1.01577	2.18637	2.75978
31	CJJ81176_RS03025	CJH_03150	Cj0621	hypothetical protein Cj0621	O - Posttranslational modification, protein turnover, chaperones		1.60732	1.25228	1.70552		1.85446	1.23607	1.59287
32	CJJ81176_RS03090	CJH_03215	Cj0635	putative holliday junction resolvase	K - Transcription		2.9733	1.61067	2.74747		2.63361	2.19947	1.1239
33	CJJ81176_RS03160	CJH_03285	Cj0649	putative OstA family protein	M - Cell wall/membrane/envelope biogenesis		2.29554	2.56885	2.89329		2.14671	2.76895	1.69391
34	CJJ81176_RS03175	CJH_03300	Cj0652	penicillin-binding protein	D - Cell cycle control, cell division, chromosome partitioning		1.76957	1.41626	1.60405		1.67484	1.9125	1.69947
35	CJJ81176_RS03205	CJH_03325	Cj0660c	putative transmembrane protein	Uncategorized		1.87691	2.01323	3.01996		2.06741	2.42655	2.96825
36	CJJ81176_RS03420	CJH_03555	Cj0707	3-deoxy-D-manno-octulosonic-acid transferase	M - Cell wall/membrane/envelope biogenesis		2.57184	1.53788	3.95079		2.12397	1.63846	3.34524
38	CJJ81176_RS03500	CJH_03635	Cj0723c	putative integral membrane zinc-metalloprotease	O - Posttranslational modification, protein turnover, chaperones		-0.109966	0.764739	1.22205		0.933507	1.73249	0.921293
39	CJJ81176_RS03530	CJH_03665	Cj0729	putative type I phosphodiesterase/nucleotide pyrophosphatase	R - General function prediction only		2.21567	2.9927	3.86733		2.04234	3.43185	3.09899
40	CJJ81176_RS03535	CJH_03670	Cj0730	putative ABC transport system permease	R - General function prediction only		0.0893294	1.92633	2.7336		2.50823	2.59961	2.27732
41	CJJ81176_RS04085	CJH_04250	Cj0849c	conserved hypothetical protein Cj0849c	Uncategorized		1.47985	0.85535	2.29204		-0.493383	1.13797	2.06906
42	CJJ81176_RS04250	CJH_04430	Cj0888c	ABC transport system ATP-binding protein	R - General function prediction only		2.03755	1.56847	2.69085		0.937098	2.20724	1.9373
43	CJJ81176_RS04280	CJH_04460	Cj0894c	4-hydroxy-3-methylbut-2-enyl diphosphate reductase	I - Lipid transport and metabolism		0.569184	0.408403	1.88351		1.06034	0.926113	1.5443
44	CJJ81176_RS04335	CJH_04515	Cj0905c	alanine racemase	M - Cell wall/membrane/envelope biogenesis		2.68146	0.9093	2.12462		2.29327	1.23282	1.84356
45	CJJ81176_RS04375	CJH_04555	Cj0914c	CiaB protein	Uncategorized		0.534571	1.5147	1.73483		1.21783	1.80977	1.58348
46	CJJ81176_RS04535	CJH_04685	Cj0938c	putative 2-acylglycerophosphoethanolamine acyltransferase / acyl-acyl carrier protein synthetase	G - Carbohydrate transport and metabolism		0.685884	1.54288	1.29801		0.900555	1.88787	1.06414
47	CJJ81176_RS04610	CJH_04760	Cj0946	putative lipoprotein	M - Cell wall/membrane/envelope biogenesis		2.97564	2.4192	2.02942		3.48694	2.85384	1.89457
48	CJJ81176_RS04615	CJH_04765	Cj0947c	putative carbon-nitrogen hydrolase	R - General function prediction only		1.56021	1.76096	1.44199		1.67179	2.24242	1.37468
49	CJJ81176_RS04620	CJH_04770	Cj0948c	putative cation efflux family protein	P - Inorganic ion transport and metabolism		1.81187	1.48544	2.53794		1.68793	1.79568	2.06857
50	CJJ81176_RS04655	CJH_04810	Cj0956c	putative tRNA modification GTPase	J - Translation, ribosomal structure and biogenesis		2.47591	1.30735	2.52011		1.95097	1.82418	1.9106
51	CJJ81176_RS04770	CJH_04935	Cj0984	conserved hypothetical protein Cj0984	P - Inorganic ion transport and metabolism		1.94192	0.931682	1.3967		2.12137	1.14864	1.3829
52	CJJ81176_RS04880	CJH_05040	Cj1006c	putative MiaB-like tRNA modifying enzyme	J - Translation, ribosomal structure and biogenesis		1.18508	1.37204	0.964663		1.31056	1.26368	0.77107
53	CJJ81176_RS04930	CJH_05090	Cj1015c	branched-chain amino-acid ABC transport system ATP-binding protein	E - Amino acid transport and metabolism		1.61992	0.653188	1.21286		1.65206	1.38787	0.816766
54	CJJ81176_RS05045	CJH_05205	Cj1038	putative cell division/peptidoglycan biosynthesis protein	D - Cell cycle control, cell division, chromosome partitioning		1.77293	2.27176	1.41855		1.98754	2.61109	0.770006
55	CJJ81176_RS05050	CJH_05210	Cj1039	putative undecaprenyldiphospho-muramoylpentapeptide b-N-acetylglucosaminyltransferase	M - Cell wall/membrane/envelope biogenesis		1.64447	2.33913	2.07921		1.35673	2.81897	1.75583
56	CJJ81176_RS05240	CJH_05425	Cj1079	putative periplasmic protein	Uncategorized		1.22752	2.02587	2.71692		2.1668	2.46595	1.852
57	CJJ81176_RS05285	CJH_05470	Cj1088c	folylpolyglutamate synthase/dihydrofolate synthase	H - Coenzyme transport and metabolism		0.0834886	1.73995	2.47807		1.88075	1.94801	1.67656
58	CJJ81176_RS05290	CJH_05475	Cj1089c	hypothetical protein Cj1089c	Uncategorized		1.23315	1.59937	2.5873		0.519945	1.97218	2.06003
59	CJJ81176_RS05295	CJH_05480	Cj1090c	putative lipoprotein	Uncategorized		1.2783	1.01815	3.25256		1.35066	1.15323	3.41971
60	CJJ81176_RS05365	CJH_05550	Cj1104	putative 4-diphosphocytidyl-2-C-methyl-D-erythritol kinase	I - Lipid transport and metabolism		1.10721	1.33693	2.07343		0.304224	0.959845	2.20748
61	CJJ81176_RS05440	CJH_05625	Cj1119c	putative integral membrane protein	Uncategorized		0.814316	1.15829	1.0916		1.08385	1.17418	0.293479
62	CJJ81176_RS05460	CJH_05650	Cj1124c	galactosyltransferase	M - Cell wall/membrane/envelope biogenesis		1.83502	1.60529	1.60639		1.20739	2.41028	0.966566
63	CJJ81176_RS05475	CJH_05665	Cj1127c	GalNAc transferase	M - Cell wall/membrane/envelope biogenesis		0.86968	0.821718	1.02771		1.15354	1.06831	1.26926
64	CJJ81176_RS05500	CJH_05690	Cj1132c	conserved hypothetical protein Cj1132c	L - Replication, recombination and repair		1.48511	2.33349	1.49129		1.84848	2.31354	0.816431
65	CJJ81176_RS05510	CJH_05700	Cj1134	putative lipid A biosynthesis lauroyl acyltransferase	I - Lipid transport and metabolism		1.47046	1.08478	2.05486		1.57115	1.30834	1.51799
66	CJJ81176_RS05745	CJH_05910	Cj1183c	cyclopropane-fatty-acyl-phospholipid synthase	I - Lipid transport and metabolism		1.35053	1.22206	1.40074		0.512242	1.44962	0.850287
67	CJJ81176_RS05770	CJH_05935	Cj1188c	tRNA uridine 5-carboxymethylaminomethyl modification enzyme	J - Translation, ribosomal structure and biogenesis		0.647112	0.955604	0.844806		0.129144	0.824168	0.926492
68	CJJ81176_RS05890	CJH_06055	Cj1212c	putative ribonuclease BN	S - Function unknown		2.18699	1.0398	1.82691		1.42674	1.56554	1.82763
69	CJJ81176_RS06015	CJH_06180	Cj1236	conserved hypothetical protein Cj1236	R - General function prediction only		2.21002	1.00428	1.91281		1.33704	1.64097	2.10767
70	CJJ81176_RS06060	CJH_06225	Cj1245c	putative membrane protein	Uncategorized		0.971481	1.2254	2.04967		1.34848	1.18107	1.29076
71	CJJ81176_RS06065	CJH_06230	Cj1246c	excinuclease ABC subunit C	L - Replication, recombination and repair		1.79884	1.75514	1.64527		1.64085	1.97372	1.64974
72	CJJ81176_RS06135	CJH_06295	Cj1260c	chaperone DnaJ	O - Posttranslational modification, protein turnover, chaperones		0.889992	1.10373	2.71894		1.10031	1.33173	2.28273
73	CJJ81176_RS06175	CJH_06335	Cj1268c	putative FAD dependent oxidoreductase	E - Amino acid transport and metabolism		1.49301	2.00631	2.79287		1.85791	1.84809	1.87162
74	CJJ81176_RS06255	CJH_06500	Cj1283	putative K+ uptake protein	P - Inorganic ion transport and metabolism		2.20857	1.81102	2.30107		2.14725	2.46759	1.6811
75	CJJ81176_RS06260	CJH_06505	Cj1284	putative K+ uptake protein	P - Inorganic ion transport and metabolism		2.37097	0.855964	2.16678		2.5984	1.21286	1.72154
76	CJJ81176_RS06585	CJH_06935	Cj1367c	putative nucleotidyltransferase	O - Posttranslational modification, protein turnover, chaperones		1.37852	0.771443	2.50533		1.26397	0.853386	1.39284
77	CJJ81176_RS06620	CJH_06970	Cj1373	putative ntegral membrane protein	R - General function prediction only		1.71579	1.81008	1.44901		0.985189	2.13125	0.429347
78	CJJ81176_RS06625	CJH_06975	Cj1374c	conserved hypothetical protein Cj1374c	F - Nucleotide transport and metabolism		1.89448	3.05982	3.5227		1.01296	2.89701	2.76183
37	CJJ81176_RS06640	CJH_06995	Cj1378	L-seryl-tRNA(SeC) selenium transferase	J - Translation, ribosomal structure and biogenesis		0.17411	1.41211	2.33681		1.44167	1.69092	2.10475
79	CJJ81176_RS06675	CJH_07030	Cj1385	catalase	P - Inorganic ion transport and metabolism		0.890254	3.08341	2.5396		2.55568	3.59148	1.43285
80	CJJ81176_RS06935	CJH_07590	Cj1447c	capsule polysaccharide export ATP-binding protein	G - Carbohydrate transport and metabolism		1.74107	0.658632	1.13167		1.50212	1.06742	0.88045
81	CJJ81176_RS06965	CJH_07620	Cj1453c	putative tRNA(Ile)-lysidine synthase	J - Translation, ribosomal structure and biogenesis		1.81774	2.73941	2.33839		2.11816	2.93225	2.05985
82	CJJ81176_RS07050	CJH_07710	Cj1471c	putative type II protein secretion system E protein	N - Cell motility		1.57676	3.47635	3.49664		1.33751	4.71287	3.19829
83	CJJ81176_RS07065	CJH_07725	Cj1474c	putative type II protein secretion system D protein	U - Intracellular trafficking, secretion, and vesicular transport		1.26371	0.174721	1.22901		0.953138	0.708603	0.777719
84	CJJ81176_RS07100	CJH_07760	Cj1481c	putative helicase	L - Replication, recombination and repair		1.98849	2.21343	2.81947		1.52134	2.41942	2.47255
85	CJJ81176_RS07105	CJH_07765	Cj1482c	hypothetical protein Cj1482c	L - Replication, recombination and repair		2.16664	1.49497	3.24527		1.81277	1.82967	3.34461
86	CJJ81176_RS07550	CJH_08235	Cj1582c	putative peptide ABC-transport system permease protein	E - Amino acid transport and metabolism		1.5621	0.924798	2.25695		0.122229	1.43433	2.24995
87	CJJ81176_RS07910	CJH_08590	Cj1647	putative ABC transport system ATP-binding protein	M - Cell wall/membrane/envelope biogenesis		1.94251	1.91776	1.44574		1.50504	2.14208	0.617787
88	CJJ81176_RS07915	CJH_08595	Cj1648	putative ABC transport system periplasmic substrate-binding protein	M - Cell wall/membrane/envelope biogenesis		1.80623	1.35608	1.23874		1.04361	1.89137	0.711811
89	CJJ81176_RS08255	CJH_08925	Cj1713	putative radical SAM domain protein	J - Translation, ribosomal structure and biogenesis		0.756546	1.97523	1.11477		1.15336	2.48761	0.534669
90	CJJ81176_RS08295	CJH_08965	Cj1716c	3-isopropylmalate dehydratase small subunit	E - Amino acid transport and metabolism		1.16227	1.46418	1.79632		2.20303	1.09395	2.33357
Common between 81-176 and F38011							16 h RNA-Seq log2(Fold Change)				18 h RNA-Seq log2(Fold Change)
	81-176	F38011	NCTC 11168	Annotation	COG category		81-176	F38011	NCTC 11168		81-176	F38011	NCTC 11168
1	CJJ81176_RS00310	CJH_00290	Cj0054c	putative lysine decarboxylase family protein	R - General function prediction only		0.933024	0.859168			1.22699	1.01908
2	CJJ81176_RS00380	CJH_00360	Cj0068	protease	O - Posttranslational modification, protein turnover, chaperones		1.94735	1.54826			2.68112	1.98858
3	CJJ81176_RS00440	CJH_00420	Cj0080	putative membrane protein	Uncategorized		1.27164	1.18298			2.42085	1.9794
4	CJJ81176_RS00525	CJH_00505	Cj0098	methionyl-tRNA formyltransferase	J - Translation, ribosomal structure and biogenesis		1.49966	0.916047			1.07812	1.49887
5	CJJ81176_RS00590	CJH_00570	Cj0111	putative periplasmic protein	M - Cell wall/membrane/envelope biogenesis		2.171	1.29554			1.6111	1.21513
6	CJJ81176_RS00920	CJH_00945	Cj0182	putative transmembrane transport protein	I - Lipid transport and metabolism		2.39843	1.00133			1.9196	1.31145
7	CJJ81176_RS00935	CJH_00960	Cj0185c	putative phnA domain protein	Uncategorized		2.27352	1.00942			1.37929	1.76546
8	CJJ81176_RS00940	CJH_00965	Cj0186c	putative TerC family integral membrane protein	P - Inorganic ion transport and metabolism		1.4593	1.06814			2.40833	0.963655
9	CJJ81176_RS00955	CJH_00980	Cj0189c	conserved hypothetical protein Cj0189c	S - Function unknown		1.95551	1.18556			1.29248	1.9163
10	CJJ81176_RS01040	CJH_01065	Cj0206	threonyl-tRNA synthetase	J - Translation, ribosomal structure and biogenesis		1.17536	0.862418			1.70124	1.12836
11	CJJ81176_RS01050	CJH_01085	Cj0208	putative DNA modification methylase (adenine-specific methyltransferase)	L - Replication, recombination and repair		2.37694	1.03563			2.15154	0.872202
12	CJJ81176_RS01160	CJH_01205	Cj0239c	NifU protein homolog	O - Posttranslational modification, protein turnover, chaperones		0.469631	0.917703			0.905214	1.18557
13	CJJ81176_RS01345	CJH_01390	Cj0277	homolog of E. coli rod shape-determining protein	D - Cell cycle control, cell division, chromosome partitioning		1.97532	0.398218			2.04367	1.00638
14	CJJ81176_RS01410	CJH_01460	Cj0293	multifunctional protein SurE homolog	L - Replication, recombination and repair		0.75984	1.60689			0.920883	1.80602
15	CJJ81176_RS01515	CJH_01575	Cj0316	chorismate mutase/prephenate dehydratase	E - Amino acid transport and metabolism		1.88421	1.15998			1.73451	1.17787
16	CJJ81176_RS01705	CJH_01760	Cj0354c	ferredoxin	S - Function unknown		1.00192	2.28432			1.04387	2.441
17	CJJ81176_RS01830	CJH_01885	Cj0379c	putative molybdenum containing oxidoreductase	C - Energy production and conversion		1.53669	2.31573			1.44129	2.35814
18	CJJ81176_RS03915	CJH_04070	Cj0811	tetraacyldisaccharide 4'-kinase	M - Cell wall/membrane/envelope biogenesis		1.32904	1.00866			0.980488	0.936339
19	CJJ81176_RS04075	CJH_04240	Cj0847	phosphatidylserine decarboxylase proenzyme	I - Lipid transport and metabolism		1.63056	0.748542			1.15228	0.933536
20	CJJ81176_RS04460	CJH_04645	Cj0931c	argininosuccinate lyase	E - Amino acid transport and metabolism		0.742861	0.827137			0.79386	0.642173
21	CJJ81176_RS04885	CJH_05045	Cj1007c	putative mechanosensitive ion channel family protein	D - Cell cycle control, cell division, chromosome partitioning		0.442	1.17072			0.852165	1.07533
22	CJJ81176_RS04890	CJH_05050	Cj1008c	3-dehydroquinate synthase	E - Amino acid transport and metabolism		0.0296252	1.19733			1.05838	0.585458
23	CJJ81176_RS05185	CJH_05370	Cj1068	putative peptidase M50 family protein	O - Posttranslational modification, protein turnover, chaperones		0.936758	1.01397			0.601678	1.29528
24	CJJ81176_RS05265	CJH_05450	Cj1084c	putative ATP/GTP-binding protein	R - General function prediction only		1.3574	2.14305			1.27838	2.54688
25	CJJ81176_RS05385	CJH_05570	Cj1108	ATP-dependent Clp protease ATP-binding subunit	O - Posttranslational modification, protein turnover, chaperones		0.930817	0.70966			0.655589	0.926811
26	CJJ81176_RS05420	CJH_05605	Cj1115c	putative phosphatidylserine decarboxylase-related protein	I - Lipid transport and metabolism		1.35325	0.595066			1.60049	0.868555
27	CJJ81176_RS05445	CJH_05630	Cj1120c	UDP-GlcNAc C4,6 dehydratase	M - Cell wall/membrane/envelope biogenesis		0.668353	0.964731			0.599349	0.826152
28	CJJ81176_RS05470	CJH_05660	Cj1126c	oligosaccharide transferase to N-glycosylate proteins	O - Posttranslational modification, protein turnover, chaperones		0.919953	0.772197			1.33666	1.11818
29	CJJ81176_RS05480	CJH_05670	Cj1128c	glucosyl transferase	N - Cell motility		1.81658	1.0194			1.8703	1.39186
30	CJJ81176_RS05485	CJH_05675	Cj1129c	GalNAc transferase/polymerase	M - Cell wall/membrane/envelope biogenesis		1.10151	1.24389			2.0405	1.43304
31	CJJ81176_RS05490	CJH_05680	Cj1130c	flippase	V - Defense mechanisms		1.47395	0.612153			1.9754	0.899812
32	CJJ81176_RS05625	CJH_05790	Cj1157	putative DNA polymerase III subunit gamma	L - Replication, recombination and repair		1.02256	0.876136			0.686105	0.748417
33	CJJ81176_RS05895	CJH_06060	Cj1213c	putative glycolate oxidase subunit D	C - Energy production and conversion		0.23971	0.749418			0.678144	0.420747
34	CJJ81176_RS05905	CJH_06070	Cj1215	putative peptidase M23 family protein	M - Cell wall/membrane/envelope biogenesis		1.28652	0.666684			1.17271	1.08913
35	CJJ81176_RS05975	CJH_06140	Cj1228c	serine protease (protease DO)	O - Posttranslational modification, protein turnover, chaperones		1.04792	0.655903			1.48591	1.04279
36	CJJ81176_RS06605	CJH_06955	Cj1370	putative nucleotide phosphoribosyltransferase	H - Coenzyme transport and metabolism		1.27409	0.783606			1.95963	1.25106
37	CJJ81176_RS06735	CJH_07090	Cj1401c	putative triosephosphate isomerase	G - Carbohydrate transport and metabolism		0.760394	0.980164			1.20852	0.654039
38	CJJ81176_RS07230	CJH_07890	Cj1507c	putative regulatory protein	K - Transcription		1.1728	0.774645			1.41984	1.05938
39	CJJ81176_RS07655	CJH_08325	Cj1600	imidazole glycerol phosphate synthase subunit	E - Amino acid transport and metabolism		1.48784	0.958002			1.68803	0.813959
40	CJJ81176_RS07755	CJH_08425	Cj1620c	A/G-specific adenine glycosylase	L - Replication, recombination and repair		1.23703	0.917322			1.31173	0.553553
41	CJJ81176_RS07865	CJH_08545	Cj1638	DNA primase	L - Replication, recombination and repair		0.918443	0.742405			-0.115138	1.11684
42	CJJ81176_RS07905	CJH_08585	Cj1646	putative ABC transport system permease	M - Cell wall/membrane/envelope biogenesis		1.39886	0.917107			1.23638	1.15067
43	CJJ81176_RS05630	CJH_05795		hypothetical protein	Uncategorized		2.09481	0.139171			1.0109	0.911847
Common between 81-176 and NCTC 11168							16 h RNA-Seq log2(Fold Change)				18 h RNA-Seq log2(Fold Change)
	81-176	F38011	NCTC 11168	Annotation	COG category		81-176	F38011	NCTC 11168		81-176	F38011	NCTC 11168
1	CJJ81176_RS00080	CJH_00085	Cj0016	putative transcriptional regulatory protein	J - Translation, ribosomal structure and biogenesis		0.429417		1.47433		0.904787		1.04149
2	CJJ81176_RS00125	CJH_00130	Cj0025c	putative sodium:dicarboxylate family transmembrane symporter	E - Amino acid transport and metabolism		2.75488		1.1917		3.36026		0.904752
3	CJJ81176_RS00630	CJH_00610	Cj0119	putative hydrolase	H - Coenzyme transport and metabolism		1.6922		1.69706		0.660552		1.70347
4	CJJ81176_RS00640	CJH_00620	Cj0121	conserved hypothetical protein Cj0121	J - Translation, ribosomal structure and biogenesis		2.67771		1.80211		1.60881		1.4873
5	CJJ81176_RS00700	CJH_00680	Cj0133	putative glycoprotease family protein	J - Translation, ribosomal structure and biogenesis		1.88489		3.05497		1.72378		2.11431
6	CJJ81176_RS00710	CJH_00690	Cj0135	conserved hypothetical protein Cj0135	R - General function prediction only		2.03609		2.30691		1.299		1.95976
7	CJJ81176_RS00900	CJH_00900	Cj0173c	putative iron-uptake ABC transport system ATP-binding protein	E - Amino acid transport and metabolism		1.40481		2.66896		2.21426		2.31399
8	CJJ81176_RS00930	CJH_00955	Cj0184c	putative serine/threonine protein phosphatase	R - General function prediction only		1.19345		1.84634		1.31648		1.35942
9	CJJ81176_RS01030	CJH_01055	Cj0204	putative oligopeptide transporter, OPT family	S - Function unknown		0.474412		0.171452		0.79576		0.757268
10	CJJ81176_RS01130	CJH_01175	Cj0233c	putative orotate phosphoribosyltransferase	F - Nucleotide transport and metabolism		0.889721		0.82947		1.05074		1.14397
11	CJJ81176_RS01235	CJH_01280	Cj0255c	exodeoxyribonuclease	L - Replication, recombination and repair		1.67159		1.03603		1.67663		1.42988
12	CJJ81176_RS01440	CJH_01500	Cj0301c	putative molybdenum transport system permease protein	P - Inorganic ion transport and metabolism		1.65188		3.27981		2.16703		3.73417
13	CJJ81176_RS01670	CJH_01725	Cj0347	N-(5'-phosphoribosyl)anthranilate isomerase	E - Amino acid transport and metabolism		2.2717		2.53012		1.80944		2.49546
14	CJJ81176_RS01675	CJH_01730	Cj0348	tryptophan synthase beta chain	E - Amino acid transport and metabolism		2.29285		2.08085		1.78659		1.72722
15	CJJ81176_RS02100	CJH_02185	Cj0432c	UDP-N-acetylmuramoylalanine--D-glutamate ligase	M - Cell wall/membrane/envelope biogenesis		1.84051		1.2537		1.27412		0.932663
16	CJJ81176_RS02195	CJH_02280	Cj0452	exonuclease, dna polymerase III epsilon subunit	L - Replication, recombination and repair		1.35065		2.0161		0.16293		1.29585
17	CJJ81176_RS02505	CJH_02615	Cj0515	putative periplasmic protein	Uncategorized		1.40915		1.1601		1.27529		1.20082
18	CJJ81176_RS02715	CJH_02835	Cj0560	putative MATE family transport protein	V - Defense mechanisms		1.50384		2.45525		1.17106		1.98525
19	CJJ81176_RS02875	CJH_02995	Cj0590	putative SAM-dependent methyltransferase	J - Translation, ribosomal structure and biogenesis		1.20236		2.29115		2.08419		1.24676
20	CJJ81176_RS03080	CJH_03205	Cj0633	putative periplasmic protein	G - Carbohydrate transport and metabolism		0.772766		1.14477		1.92696		1.92219
21	CJJ81176_RS03150	CJH_03275	Cj0647	putative HAD-superfamily hydrolase	M - Cell wall/membrane/envelope biogenesis		2.22079		1.59409		1.78908		0.400441
22	CJJ81176_RS03450	CJH_03585	Cj0713	tRNA (guanine-N1)-methyltransferase	J - Translation, ribosomal structure and biogenesis		2.46187		1.57864		2.00945		1.27549
23	CJJ81176_RS03925	CJH_04080	Cj0813	3-deoxy-manno-octulosonate cytidylyltransferase	M - Cell wall/membrane/envelope biogenesis		0.978394		1.28237		1.12898		0.694507
24	CJJ81176_RS04210	CJH_04390	Cj0881c	hypothetical protein Cj0881c	J - Translation, ribosomal structure and biogenesis		1.77741		1.20075		0.828305		-0.333464
25	CJJ81176_RS04380	CJH_04560	Cj0915	putative hydrolase	I - Lipid transport and metabolism		0.590009		0.963973		0.769381		0.53406
26	CJJ81176_RS04725		Cj0975	putative outer-membrane protein	U - Intracellular trafficking, secretion, and vesicular transport		2.04012		4.48665		1.31792		3.84608
27	CJJ81176_RS04760	CJH_04925	Cj0982c	putative amino-acid transporter periplasmic solute-binding protein	E - Amino acid transport and metabolism		0.62165		1.01877		1.89571		0.864986
28	CJJ81176_RS04915	CJH_05075	Cj1012c	putative membrane protein	Uncategorized		1.08043		1.76459		0.324007		1.7127
29	CJJ81176_RS05090	CJH_05270	Cj1047c	putative thiamine biosynthesis protein	H - Coenzyme transport and metabolism		1.45865		1.89693		0.414916		1.82188
30	CJJ81176_RS05125		Cj1055c	putative sulfatase family protein	M - Cell wall/membrane/envelope biogenesis		1.13932		1.32482		0.653818		0.595785
31	CJJ81176_RS05370	CJH_05555	Cj1105	small protein B homolog	O - Posttranslational modification, protein turnover, chaperones		1.3525		1.90424		1.27847		1.27875
32	CJJ81176_RS05575	CJH_05740	Cj1148	heptosyltransferase II	M - Cell wall/membrane/envelope biogenesis		0.859227		0.906789		0.620092		0.418679
33	CJJ81176_RS05725		Cj1179c	flagellar biosynthetic protein	N - Cell motility		0.904549		1.7536		1.68959		0.018499
34	CJJ81176_RS05730	CJH_05895	Cj1180c	putative ABC transporter ATP-binding protein	M - Cell wall/membrane/envelope biogenesis		1.67659		2.18187		1.90612		2.35223
35	CJJ81176_RS05765		Cj1187c	arsenical pump membrane protein	P - Inorganic ion transport and metabolism		1.44672		1.82771		0.723408		1.35302
36	CJJ81176_RS05965	CJH_06130	Cj1226c	putative two-component sensor (histidine kinase)	T - Signal transduction mechanisms		1.49256		1.29138		2.19227		1.08513
37	CJJ81176_RS06095	CJH_06260	Cj1252	putative periplasmic protein	M - Cell wall/membrane/envelope biogenesis		1.51327		1.03078		0.300425		0.486909
38	CJJ81176_RS06225	CJH_06385	Cj1278c	putative tRNA (guanine-N(7)-)-methyltransferase	J - Translation, ribosomal structure and biogenesis		1.4759		1.34248		1.87488		1.20633
39	CJJ81176_RS06820	CJH_07475	Cj1418c	putative transferase	G - Carbohydrate transport and metabolism		0.566765		0.455661		0.787666		1.01729
40	CJJ81176_RS07195	CJH_07855	Cj1500	putative integral membrane protein	R - General function prediction only		-0.699354		3.67337		2.05265		4.46021
41	CJJ81176_RS07445	CJH_08130	Cj1560	putative permease	Uncategorized		2.17651		1.48187		2.09547		1.79876
42	CJJ81176_RS08095	CJH_08780	Cj1684c	putative transmembrane transport protein	P - Inorganic ion transport and metabolism		0.881452		0.995317		1.6314		1.11494
43	CJJ81176_RS08105	CJH_08790	Cj1686c	DNA topoisomerase I	L - Replication, recombination and repair		0.921182		0.606869		0.993895		0.565576
44	CJJ81176_RS08215	CJH_08885	Cj1705c	50S ribosomal protein L23	J - Translation, ribosomal structure and biogenesis		2.41601		1.01239		2.48094		0.945427
45	CJJ81176_RS08235	CJH_08905	Cj1709c	putative ribosomal pseudouridine synthase	J - Translation, ribosomal structure and biogenesis		3.11061		1.81442		2.34683		1.53317
Common between F38011 and NCTC 11168							16 h RNA-Seq log2(Fold Change)				18 h RNA-Seq log2(Fold Change)
	81-176	F38011	NCTC 11168	Annotation	COG category		81-176	F38011	NCTC 11168		81-176	F38011	NCTC 11168
1	CJJ81176_RS00030	CJH_00030	Cj0006	putative Na+/H+ antiporter family protein	E - Amino acid transport and metabolism			0.93918	1.34953			1.19655	0.64711
2	CJJ81176_RS00110	CJH_00115	Cj0022c	putative ribosomal pseudouridine synthase	J - Translation, ribosomal structure and biogenesis			1.76367	2.83127			2.03221	2.78558
3	CJJ81176_RS00115	CJH_00120	Cj0023	adenylosuccinate lyase	F - Nucleotide transport and metabolism			1.24351	0.839314			0.970839	0.6592
4	CJJ81176_RS00240	CJH_00225	Cj0038c	putative poly(A) polymerase family protein	Uncategorized			1.231	1.56726			0.542743	1.7682
5	CJJ81176_RS00330	CJH_00310	Cj0058	putative peptidase C39 family protein	R - General function prediction only			1.04906	2.17772			0.990617	0.93054
6	CJJ81176_RS00390	CJH_00370	Cj0070c	hypothetical protein Cj0070c	Uncategorized			1.45857	2.9267			0.0861719	2.75168
7	CJJ81176_RS00480	CJH_00460	Cj0089	putative lipoprotein	S - Function unknown			1.17803	1.3417			0.350877	0.858754
8	CJJ81176_RS00485	CJH_00465	Cj0090	putative lipoprotein	S - Function unknown			1.13801	1.35944			1.08633	0.701223
9	CJJ81176_RS00530	CJH_00510	Cj0099	putative biotin--[acetyl-CoA-carboxylase] synthetase	H - Coenzyme transport and metabolism			1.00199	1.70096			1.08971	1.07021
10	CJJ81176_RS00675	CJH_00655	Cj0128c	putative inositol monophosphatase family protein	G - Carbohydrate transport and metabolism			0.800751	2.36246			1.07137	2.30807
11	CJJ81176_RS00775	CJH_00775	Cj0148c	conserved hypothetical protein Cj0148c	L - Replication, recombination and repair			2.45387	1.93152			2.1454	-0.21751
12	CJJ81176_RS00815	CJH_00815	Cj0156c	conserved hypothetical protein Cj0156c	J - Translation, ribosomal structure and biogenesis			0.965167	1.24437			1.04469	0.95332
13	CJJ81176_RS00835	CJH_00835	Cj0160c	putative radical SAM domain protein	R - General function prediction only			1.13636	3.14528			0.954651	2.04973
14	CJJ81176_RS00860	CJH_00860	Cj0166	tRNA delta(2)-isopentenylpyrophosphate transferase	J - Translation, ribosomal structure and biogenesis			1.60966	1.3081			2.30363	0.885828
15	CJJ81176_RS00865	CJH_00865	Cj0167c	putative integral membrane protein	P - Inorganic ion transport and metabolism			2.25604	2.85301			2.29463	2.37108
16		CJH_00920	Cj0177	putative iron transport protein	S - Function unknown			2.99426	3.86704			3.71315	2.12365
17		CJH_00925	Cj0178	putative TonB-denpendent outer membrane receptor	H - Coenzyme transport and metabolism			3.72766	4.67884			4.66877	3.85577
18		CJH_00930	Cj0179	biopolymer transport protein	U - Intracellular trafficking, secretion, and vesicular transport			2.86495	3.23124			3.69399	2.54934
19		CJH_00935	Cj0180	biopolymer transport protein	U - Intracellular trafficking, secretion, and vesicular transport			2.35219	2.97335			3.09489	1.50762
20		CJH_00940	Cj0181	TonB transport protein	M - Cell wall/membrane/envelope biogenesis			1.66204	3.11988			2.6779	2.28472
21	CJJ81176_RS01000	CJH_01025	Cj0198c	helicase-like protein	L - Replication, recombination and repair			1.3697	2.06183			1.85402	1.70595
22	CJJ81176_RS01005	CJH_01030	Cj0199c	putative periplasmic protein	Uncategorized			1.62366	3.41338			1.73054	3.13158
23	CJJ81176_RS01010	CJH_01035	Cj0200c	putative periplasmic protein	Uncategorized			3.69351	1.10338			2.45274	1.44315
24	CJJ81176_RS01015	CJH_01040	Cj0201c	putative integral membrane protein	Uncategorized			1.40576	3.2661			2.00782	2.82826
25	CJJ81176_RS01115	CJH_01160	Cj0230c	putative transferase protein	H - Coenzyme transport and metabolism			0.463257	0.822028			0.695928	0.990146
26	CJJ81176_RS01150	CJH_01195	Cj0237	carbonic anyhydrase	P - Inorganic ion transport and metabolism			1.18251	1.71854			1.09966	1.22311
27	CJJ81176_RS01170	CJH_01215	Cj0241c	putative iron-binding protein	T - Signal transduction mechanisms			3.35541	3.62527			4.07282	2.09898
28	CJJ81176_RS01290	CJH_01335	Cj0266c	putative integral membrane protein	Uncategorized			2.19906	1.4758			2.01008	0.998302
29	CJJ81176_RS01315	CJH_01360	Cj0271	bacterioferritin comigratory protein homolog	O - Posttranslational modification, protein turnover, chaperones			0.95422	1.75379			1.07689	1.70154
30		CJH_01470	Cj0295	putative acetyltransferase	K - Transcription			1.5588	2.67491			2.77356	2.09408
31	CJJ81176_RS01425	CJH_01480	Cj0297c	pantoate--beta-alanine ligase	H - Coenzyme transport and metabolism			1.48091	0.907305			1.47557	0.618942
32	CJJ81176_RS01430	CJH_01485	Cj0298c	3-methyl-2-oxobutanoate hydroxymethyltransferase	H - Coenzyme transport and metabolism			1.57035	0.852807			1.53326	0.442522
33		CJH_01490	Cj0299	putative periplasmic beta-lactamase	V - Defense mechanisms			1.67874	2.6653			2.06045	1.49262
34	CJJ81176_RS01435	CJH_01495	Cj0300c	putative molybdenum transport ATP-binding protein	P - Inorganic ion transport and metabolism			1.01701	2.33634			2.3449	2.13042
35	CJJ81176_RS01455	CJH_01515	Cj0304c	putative biotin synthesis protein	Q - Secondary metabolites biosynthesis, transport and catabolism			1.65857	2.57867			1.8929	1.43844
36	CJJ81176_RS01470	CJH_01530	Cj0307	adenosylmethionine-8-amino-7-oxononanoate aminotransferase	H - Coenzyme transport and metabolism			2.51367	2.31447			3.04389	2.10791
37	CJJ81176_RS01695	CJH_01750	Cj0352	putative transmembrane protein	Uncategorized			0.959588	1.8021			0.618442	1.46077
38	CJJ81176_RS01815	CJH_01870	Cj0376	putative periplasmic protein	Uncategorized			1.27295	3.50609			1.12227	3.35593
39	CJJ81176_RS01820	CJH_01875	Cj0377	putative AAA family ATPase	M - Cell wall/membrane/envelope biogenesis			1.32737	3.2141			1.49688	2.64384
40	CJJ81176_RS01825	CJH_01880	Cj0378c	putative ferric reductase-like transmembrane protein	C - Energy production and conversion			1.82732	2.13432			1.26253	1.31487
41		CJH_01890	Cj0380c	hypothetical protein Cj0380c	Uncategorized			1.34056	2.15546			1.52704	0.954215
42	CJJ81176_RS01905	CJH_01965	Cj0395c	hypothetical protein Cj0395c	Uncategorized			1.0627	1.45168			1.39014	2.3464
43	CJJ81176_RS01995	CJH_02050	Cj0412	putative ATP/GTP binding protein	L - Replication, recombination and repair			1.09811	1.28342			1.07541	-0.356654
44		CJH_02115	Cj0423	putative integral membrane protein	Uncategorized			1.91368	2.9698			3.00463	1.2291
45		CJH_02120	Cj0424	putative acidic periplasmic protein	V - Defense mechanisms			1.8526	3.74598			1.78475	2.99035
46		CJH_02125	Cj0425	putative periplasmic protein	Uncategorized			1.76894	2.92525			1.86097	1.51828
47		CJH_02150	Cj0430	putative integral membrane protein	Uncategorized			0.422909	1.67502			1.11123	1.23844
48		CJH_02155	Cj0431	putative periplasmic ATP/GTP-binding protein	Uncategorized			2.17161	2.92962			2.72918	2.26009
49	CJJ81176_RS02215	CJH_02300	Cj0456c	hypothetical protein Cj0456c	Uncategorized			1.06112	1.11035			1.34575	0.68504
50	CJJ81176_RS02220	CJH_02305	Cj0457c	putative lipoprotein	S - Function unknown			1.20794	2.26312			0.90058	1.50715
51	CJJ81176_RS02240	CJH_02325	Cj0461c	putative MFS (Major Facilitator Superfamily) transport protein	Uncategorized			1.21642	1.61075			1.24082	1.01438
52	CJJ81176_RS02260	CJH_02345	Cj0465c	group III truncated haemoglobin	P - Inorganic ion transport and metabolism			1.16574	2.67137			1.48979	3.16951
53		CJH_02450	Cj0481	putative dihydrodipicolinate synthase	E - Amino acid transport and metabolism			2.58067	4.15063			2.80895	3.39979
54		CJH_02455	Cj0482	putative altronate hydrolase N-terminus	Uncategorized			2.69181	3.4948			2.40764	3.11766
55		CJH_02480	Cj0487	putative amidohydrolase	R - General function prediction only			1.61524	2.16872			1.91948	1.69028
56		CJH_02485	Cj0488	conserved hypothetical protein Cj0488	M - Cell wall/membrane/envelope biogenesis			1.82611	2.73138			2.21018	2.07208
57		CJH_02490	Cj0490	putative aldehyde dehydrogenase C-terminus	Uncategorized			1.46286	2.16586			1.73215	1.35069
58	CJJ81176_RS02540	CJH_02650	Cj0525c	putative penicillin-binding protein	D - Cell cycle control, cell division, chromosome partitioning			0.908175	2.21635			1.02168	1.60855
59	CJJ81176_RS02565	CJH_02680	Cj0530	putative periplasmic protein	Uncategorized			0.993319	2.20592			0.865492	1.9935
60	CJJ81176_RS02620	CJH_02735	Cj0541	polyprenyl synthetase	H - Coenzyme transport and metabolism			1.51646	1.79376			0.0869494	2.1875
61	CJJ81176_RS02645	CJH_02760	Cj0546	putative 3-octaprenyl-4-hydroxybenzoate carboxy-lyase	H - Coenzyme transport and metabolism			1.16222	1.51914			1.01701	1.28677
62	CJJ81176_RS02730	CJH_02850	Cj0563	hypothetical protein Cj0563	Uncategorized			1.88611	2.93451			1.52644	2.91601
63	CJJ81176_RS02735	CJH_02855	Cj0564	putative integral membrane protein	Uncategorized			0.786932	1.99362			1.32328	1.64924
64	CJJ81176_RS02765	CJH_02885	Cj0570	putative ATP/GTP binding protein	Uncategorized			2.98825	4.12974			3.58971	3.71599
65	CJJ81176_RS02770	CJH_02890	Cj0571	putative transcriptional regulator	K - Transcription			2.02652	4.64559			2.30095	3.74144
66	CJJ81176_RS02825	CJH_02945	Cj0580c	putative oxygen-independent coproporphyrinogen III oxidase	H - Coenzyme transport and metabolism			1.82275	4.03766			2.07891	3.43946
67	CJJ81176_RS02865	CJH_02985	Cj0588	putative haemolysin	J - Translation, ribosomal structure and biogenesis			1.31236	1.82594			1.84887	1.61024
68	CJJ81176_RS02920	CJH_03040	Cj0599	putative OmpA family membrane protein	M - Cell wall/membrane/envelope biogenesis			1.75769	2.73601			1.7148	2.55896
69	CJJ81176_RS02925	CJH_03045	Cj0600	hypothetical protein Cj0600	E - Amino acid transport and metabolism			0.814692	2.76279			1.24983	2.74081
70	CJJ81176_RS02935	CJH_03055	Cj0602c	MOSC-domain containing protein	S - Function unknown			1.6006	3.14261			1.21845	2.10089
71	CJJ81176_RS02955	CJH_03075	Cj0606	putative secretion protein HlyD	M - Cell wall/membrane/envelope biogenesis			1.30488	0.957018			1.18088	0.414049
72	CJJ81176_RS02960	CJH_03080	Cj0607	ABC-type transmembrane transport protein	M - Cell wall/membrane/envelope biogenesis			1.731	1.26587			1.64423	0.927582
73	CJJ81176_RS02965	CJH_03085	Cj0608	putative outer membrane efflux protein	M - Cell wall/membrane/envelope biogenesis			2.22255	2.93864			2.24812	2.46835
74	CJJ81176_RS02970	CJH_03090	Cj0609c	possible periplasmic protein	E - Amino acid transport and metabolism			1.50692	1.59806			1.74674	1.59847
75	CJJ81176_RS03000	CJH_03120	Cj0615	putative phosphate transport system permease protein	P - Inorganic ion transport and metabolism			1.35825	0.818844			2.14207	-0.0602178
76	CJJ81176_RS03005	CJH_03125	Cj0616	phosphate transport ATP-binding protein	P - Inorganic ion transport and metabolism			2.66604	1.7261			3.02944	1.1794
77	CJJ81176_RS03020	CJH_03145	Cj0620	conserved hypothetical protein Cj0620	R - General function prediction only			1.79015	2.26429			2.09769	2.13035
78	CJJ81176_RS03030	CJH_03155	Cj0622	carbamoyltransferase	O - Posttranslational modification, protein turnover, chaperones			1.78604	2.91675			2.17733	2.36906
79	CJJ81176_RS03070	CJH_03195	Cj0631c	putative ribonuclease	K - Transcription			2.14661	2.05065			2.12809	1.8915
80	CJJ81176_RS03085	CJH_03210	Cj0634	DNA processing protein A	L - Replication, recombination and repair			1.33282	2.443			1.08469	1.98628
81	CJJ81176_RS03095	CJH_03220	Cj0636	NOL1/NOP2/sun family protein	J - Translation, ribosomal structure and biogenesis			2.16486	2.83891			2.42991	1.75565
82	CJJ81176_RS03155	CJH_03280	Cj0648	putative membrane protein	Uncategorized			2.63063	3.45581			3.3993	2.23452
83	CJJ81176_RS03165	CJH_03290	Cj0650	putative ATP/GTP binding protein	D - Cell cycle control, cell division, chromosome partitioning			1.5969	2.5867			2.24386	1.79718
84	CJJ81176_RS03170	CJH_03295	Cj0651	putative integral membrane protein	Uncategorized			2.00396	2.4632			1.62588	1.52929
85	CJJ81176_RS03200	CJH_03320	Cj0659c	putative periplasmic protein	Uncategorized			2.64041	3.23875			2.72195	2.29582
86	CJJ81176_RS03235	CJH_03355	Cj0667	putative S4 domain protein	J - Translation, ribosomal structure and biogenesis			1.93833	3.00823			1.61821	3.09592
87	CJJ81176_RS03245	CJH_03365	Cj0669	ABC-transporter ATP-binding protein	M - Cell wall/membrane/envelope biogenesis			1.7481	1.94971			1.95855	1.37572
88	CJJ81176_RS03250	CJH_03370	Cj0670	RNA polymerase sigma-54 factor	K - Transcription			1.10319	2.04708			1.35739	1.10576
89	CJJ81176_RS03270	CJH_03390	Cj0677	potassium-transporting ATPase B chain	P - Inorganic ion transport and metabolism			3.29116	4.77631			3.92321	4.09503
90	CJJ81176_RS03305	CJH_03435	Cj0684	putative primosomal protein N'	L - Replication, recombination and repair			2.18157	3.47752			2.14863	2.78433
91	CJJ81176_RS03410	CJH_03545	Cj0705	conserved hypothetical protein Cj0705	H - Coenzyme transport and metabolism			0.918561	3.06056			3.49072	2.95565
92	CJJ81176_RS03495	CJH_03630	Cj0722c	putative DNA methylase	J - Translation, ribosomal structure and biogenesis			2.11481	2.44392			2.11291	2.60351
93	CJJ81176_RS03505	CJH_03640	Cj0724	hypothetical protein Cj0724	Uncategorized			1.69174	2.66908			0.723649	2.58228
94	CJJ81176_RS03520	CJH_03655	Cj0727	putative periplasmic solute-binding protein	Uncategorized			3.22222	4.04981			3.52588	3.28199
95	CJJ81176_RS03525	CJH_03660	Cj0728	putative periplasmic protein	S - Function unknown			3.26038	3.79078			4.02942	2.74373
96	CJJ81176_RS03540	CJH_03675	Cj0731	putative ABC transport system permease	E - Amino acid transport and metabolism			3.23358	3.01462			3.77617	2.74248
97	CJJ81176_RS03545	CJH_03680	Cj0732	ABC transport system ATP-binding protein	E - Amino acid transport and metabolism			2.54872	4.03653			3.3816	3.32731
98	CJJ81176_RS03565	CJH_03700	Cj0736	hypothetical protein Cj0736	Uncategorized			4.94698	4.87934			4.50599	4.00541
99		CJH_03710	Cj0740	hypothetical protein Cj0740	Uncategorized			1.67187	3.31956			2.54779	1.09273
100		CJH_03715	Cj0741	hypothetical protein Cj0741	Uncategorized			2.99188	3.4319			3.44661	2.94435
101		CJH_03790	Cj0755	ferric enterobactin uptake receptor	P - Inorganic ion transport and metabolism			2.48418	3.03317			3.065	2.36751
102	CJJ81176_RS03690	CJH_03845	Cj0766c	thymidylate kinase	F - Nucleotide transport and metabolism			0.545561	1.58096			1.01616	1.25477
103	CJJ81176_RS03695	CJH_03850	Cj0767c	phosphopantetheine adenylyltransferase	H - Coenzyme transport and metabolism			0.995766	1.77251			0.851122	1.86175
104	CJJ81176_RS03705	CJH_03860	Cj0769c	putative flagellar protein FlgA	N - Cell motility			0.882115	2.28329			0.93665	1.67836
105	CJJ81176_RS03745	CJH_03900	Cj0777	putative ATP-dependent DNA helicase	L - Replication, recombination and repair			1.95833	2.69379			2.11166	2.31333
106	CJJ81176_RS03810	CJH_03965	Cj0790	formyltetrahydrofolate deformylase	F - Nucleotide transport and metabolism			1.53654	1.48381			1.39852	0.983615
107	CJJ81176_RS03820	CJH_03975	Cj0792	conserved hypothetical protein Cj0792	Uncategorized			2.73107	2.30457			2.98635	1.56866
108	CJJ81176_RS03825	CJH_03980	Cj0793	signal transduction histidine kinase	T - Signal transduction mechanisms			2.62294	1.17949			3.24199	0.560426
109	CJJ81176_RS03835	CJH_03990	Cj0795c	UDP-N-acetylmuramoyl-tripeptide D-alanyl-D-alanine ligase	M - Cell wall/membrane/envelope biogenesis			1.09813	1.67686			1.0255	1.57339
110	CJJ81176_RS03860	CJH_04015	Cj0800c	putative ATPase	S - Function unknown			0.384815	2.32345			1.0048	1.97104
111	CJJ81176_RS03865	CJH_04020	Cj0801	putative integral membrane protein (MviN homolog)	M - Cell wall/membrane/envelope biogenesis			1.08729	2.19355			1.46891	2.05936
112	CJJ81176_RS03870	CJH_04025	Cj0802	cysteinyl-tRNA synthetase	J - Translation, ribosomal structure and biogenesis			1.2256	1.70825			1.50279	1.24916
113	CJJ81176_RS03965	CJH_04130	Cj0825	putative processing peptidase	N - Cell motility			1.55585	1.44918			1.53864	1.58252
114	CJJ81176_RS03970	CJH_04135	Cj0826	putative integral membrane protein	M - Cell wall/membrane/envelope biogenesis			1.37765	1.36173			1.6339	0.570736
115	CJJ81176_RS03975	CJH_04140	Cj0827	tRNA pseudouridine synthase	J - Translation, ribosomal structure and biogenesis			1.70775	2.35801			2.05205	2.06182
116	CJJ81176_RS03985	CJH_04150	Cj0829c	putative CoA binding domain containing protein	R - General function prediction only			2.40081	1.9973			3.1922	0.959484
117	CJJ81176_RS04025	CJH_04190	Cj0837c	conserved hypothetical protein Cj0837c	Uncategorized			0.725765	1.43437			1.05038	0.715388
118	CJJ81176_RS04045	CJH_04210	Cj0841c	putative molybdopterin-guanine dinucleotide biosynthesis protein	H - Coenzyme transport and metabolism			1.10545	1.28677			0.693685	2.08514
119	CJJ81176_RS04145	CJH_04310	Cj0861c	para-aminobenzoate synthase glutamine amidotransferase component II	E - Amino acid transport and metabolism			1.83827	2.25337			2.48353	2.11453
120	CJJ81176_RS04150	CJH_04315	Cj0862c	para-aminobenzoate synthase component I	E - Amino acid transport and metabolism			1.72862	3.60651			2.44983	2.8764
121	CJJ81176_RS04155	CJH_04320	Cj0863c	DNA recombinase	L - Replication, recombination and repair			1.89708	2.44154			2.58139	1.62101
122	CJJ81176_RS04255	CJH_04435	Cj0889c	putative sensory trasnduction histidine kinase	T - Signal transduction mechanisms			2.17751	3.34395			2.3554	3.22876
123	CJJ81176_RS04315	CJH_04495	Cj0901	putative amino acid ABC tansporter permease protein	E - Amino acid transport and metabolism			2.52074	1.84877			2.60816	1.27759
124	CJJ81176_RS04330	CJH_04510	Cj0904c	putative RNA methylase	J - Translation, ribosomal structure and biogenesis			1.19912	1.97819			1.45781	0.952112
125	CJJ81176_RS04345	CJH_04525	Cj0908	putative periplasmic protein	Uncategorized			0.958814	2.19094			1.2817	1.05447
126	CJJ81176_RS04530	CJH_04680	Cj0937	putative integral membrane protein	R - General function prediction only			1.17117	3.23006			1.3567	2.4347
127	CJJ81176_RS04540	CJH_04690	Cj0939c	hypothetical protein Cj0939c	Uncategorized			1.47861	2.60329			1.80245	2.14777
128	CJJ81176_RS04580	CJH_04730	Cj0940c	putative glutamine transport system permease	E - Amino acid transport and metabolism			1.32541	1.3373			1.80167	1.8661
129	CJJ81176_RS04600	CJH_04750	Cj0944c	putative periplasmic protein	Uncategorized			0.780969	2.20083			1.06794	1.03292
130	CJJ81176_RS04605	CJH_04755	Cj0945c	putative helicase	L - Replication, recombination and repair			1.1502	1.67273			1.27663	1.11664
131		CJH_04785	Cj0951c	putative MCP-domain signal transduction protein	Uncategorized			2.304	2.325			2.92257	1.27383
132	CJJ81176_RS04645	CJH_04800	Cj0954c	putative DnaJ-like protein	O - Posttranslational modification, protein turnover, chaperones			1.19267	2.04416			1.5439	1.46446
133	CJJ81176_RS04730	CJH_04895	Cj0976	putative methyltransferase	Q - Secondary metabolites biosynthesis, transport and catabolism			0.730393	1.04313			1.22138	0.640234
134	CJJ81176_RS04745	CJH_04910	Cj0979c	putative secreted nuclease	L - Replication, recombination and repair			2.35515	2.1325			2.20781	1.34828
135	CJJ81176_RS04830	CJH_04990	Cj0996	GTP cyclohydrolase II	H - Coenzyme transport and metabolism			1.10967	2.48435			0.950747	1.74733
136	CJJ81176_RS04845	CJH_05005	Cj0999c	putative integral membrane protein	S - Function unknown			3.3277	2.26454			3.75361	2.21647
137	CJJ81176_RS04850	CJH_05010	Cj1000	putative transcriptional regulator (LysR family)	K - Transcription			0.336769	1.34048			1.11618	0.912708
138	CJJ81176_RS04870	CJH_05030	Cj1004	putative periplasmic protein	Uncategorized			1.34176	1.42234			1.30609	0.740988
139	CJJ81176_RS04875	CJH_05035	Cj1005c	putative membrane bound ATPase	O - Posttranslational modification, protein turnover, chaperones			1.22753	1.07811			1.38936	0.644146
140	CJJ81176_RS04895	CJH_05055	Cj1009c	conserved hypothetical proetin Cj1009c	S - Function unknown			1.54543	0.982028			1.759	0.72727
141	CJJ81176_RS04900	CJH_05060	Cj1010	queuine tRNA-ribosyltransferase	J - Translation, ribosomal structure and biogenesis			1.44247	1.50249			1.40375	0.93693
142	CJJ81176_RS04905	CJH_05065	Cj1011	putative CorA-like Mg2+ transporter protein	P - Inorganic ion transport and metabolism			1.00078	1.46718			0.331244	0.767331
143	CJJ81176_RS05005	CJH_05165	Cj1030c	GTP-binding protein	J - Translation, ribosomal structure and biogenesis			0.840132	0.905559			1.1947	0.618686
144	CJJ81176_RS05065	CJH_05245	Cj1042c	putative transcriptional regulatory protein	K - Transcription			0.865816	2.93027			1.15196	1.25324
145		CJH_05290	Cj1051c	restriction modification enzyme	V - Defense mechanisms			0.957329	2.17487			1.41018	1.52549
146	CJJ81176_RS05190	CJH_05375	Cj1069	conserved hypothetical protein Cj1069	S - Function unknown			1.16175	2.51726			1.40512	1.96798
147	CJJ81176_RS05235	CJH_05420	Cj1078	putative periplasmic protein	Uncategorized			2.17753	3.30066			2.71492	0.791419
148	CJJ81176_RS05245	CJH_05430	Cj1080c	putative uroporphyrinogen-III synthase	H - Coenzyme transport and metabolism			2.24251	2.86945			2.22105	1.99113
149	CJJ81176_RS05250	CJH_05435	Cj1081c	thiamin-phosphate pyrophosphorylase	H - Coenzyme transport and metabolism			1.35756	1.10904			1.57768	1.32888
150	CJJ81176_RS05260	CJH_05445	Cj1083c	putative nuclease	R - General function prediction only			1.93911	2.33285			2.54027	1.77734
151	CJJ81176_RS05270	CJH_05455	Cj1085c	transcription-repair coupling factor	L - Replication, recombination and repair			0.669113	1.09658			1.01706	0.424847
152	CJJ81176_RS05320	CJH_05505	Cj1095	putative apolipoprotein N-acyltransferase	M - Cell wall/membrane/envelope biogenesis			2.04559	1.75057			2.21651	1.76373
153	CJJ81176_RS05350	CJH_05535	Cj1101	ATP-dependent DNA helicase	L - Replication, recombination and repair			1.11575	1.63539			1.4383	0.968892
154		CJH_05640	Cj1122c	putative integral membrane protein	Uncategorized			0.497811	2.43494			1.79979	2.20186
155	CJJ81176_RS05505	CJH_05695	Cj1133	heptosyltransferase I	M - Cell wall/membrane/envelope biogenesis			0.914001	2.23462			1.07844	1.47772
156	CJJ81176_RS05590	CJH_05755	Cj1150c	D-beta-D-heptose 7-phosphate kinase/D-beta-D-heptose 1-phosphate adenylyltransferase	M - Cell wall/membrane/envelope biogenesis			0.890964	1.67501			1.03391	1.51001
157	CJJ81176_RS05600	CJH_05765	Cj1152c	D,D-heptose 1,7-bisphosphate phosphatase	E - Amino acid transport and metabolism			1.56833	3.32619			1.12495	2.13945
158	CJJ81176_RS05615	CJH_05780	Cj1155c	putative cation-transporting ATPase	P - Inorganic ion transport and metabolism			1.84345	2.86835			1.99293	2.50489
159	CJJ81176_RS05635	CJH_05800	Cj1161c	putative cation-transporting ATPase	P - Inorganic ion transport and metabolism			0.859159	1.59721			0.861674	1.45738
160	CJJ81176_RS05650	CJH_05815	Cj1164c	hypothetical protein Cj1164c	R - General function prediction only			0.886	1.22972			0.391545	0.837922
161	CJJ81176_RS05825	CJH_05990	Cj1199	putative iron/ascorbate-dependent oxidoreductase	Q - Secondary metabolites biosynthesis, transport and catabolism			2.05086	1.79928			0.908184	2.1186
162	CJJ81176_RS05885	CJH_06050	Cj1211	putative competence family protein	R - General function prediction only			1.01445	3.57423			1.72814	2.78509
163	CJJ81176_RS05915	CJH_06080	Cj1217c	conserved hypothetical protein Cj1217c	P - Inorganic ion transport and metabolism			0.946068	1.94523			1.48579	1.71476
164	CJJ81176_RS05945	CJH_06110	Cj1223c	two-component regulator	T - Signal transduction mechanisms			1.01245	1.56504			0.593862	0.685507
165	CJJ81176_RS05995	CJH_06160	Cj1232	hypothetical protein Cj1232	Uncategorized			2.69384	3.43163			2.52432	2.5871
166	CJJ81176_RS06020	CJH_06185	Cj1237c	putative phosphatase	F - Nucleotide transport and metabolism			0.720797	2.12489			1.32551	1.82275
167	CJJ81176_RS06030	CJH_06195	Cj1239	putative 4-hydroxythreonine-4-phosphate dehydrogenase	H - Coenzyme transport and metabolism			1.25964	2.5823			1.58038	2.68889
168	CJJ81176_RS06040	CJH_06205	Cj1241	putative MFS (Major Facilitator Superfamily) transporter protein	G - Carbohydrate transport and metabolism			3.31293	3.15792			3.7773	2.87231
169	CJJ81176_RS06210	CJH_06370	Cj1275c	putative peptidase M23 family protein	M - Cell wall/membrane/envelope biogenesis			1.66889	1.66145			1.81254	1.13674
170	CJJ81176_RS06240	CJH_06400	Cj1282	RodA protein homolog	D - Cell cycle control, cell division, chromosome partitioning			1.25226	0.908401			1.64237	0.499417
171		CJH_06570	Cj1298	putative N-acetyltransferase	V - Defense mechanisms			0.659926	2.46134			1.30581	2.22103
172	CJJ81176_RS06455	CJH_06735	Cj1343c	putative periplasmic protein	N - Cell motility			1.72897	2.09696			2.17423	2.15117
173	CJJ81176_RS06485	CJH_06765	Cj1349c	putative fibronectin/fibrinogen-binding protein	J - Translation, ribosomal structure and biogenesis			2.98895	3.038			3.25803	1.74653
174	CJJ81176_RS06495	CJH_06775	Cj1351	phospholipase A	M - Cell wall/membrane/envelope biogenesis			2.23271	3.21332			3.51735	3.15784
175	CJJ81176_RS06500	CJH_06780	Cj1352	enterochelin uptake permease	P - Inorganic ion transport and metabolism			3.57227	4.0476			4.16043	2.79211
176	CJJ81176_RS06505	CJH_06785	Cj1353	enterochelin uptake permease	P - Inorganic ion transport and metabolism			2.21273	2.47981			2.75829	1.78696
177	CJJ81176_RS06510	CJH_06790	Cj1354	enterochelin uptake ATP-binding protein	P - Inorganic ion transport and metabolism			2.69387	3.60322			3.55595	3.05609
178	CJJ81176_RS06515	CJH_06795	Cj1355	enterochelin uptake periplasmic binding protein	P - Inorganic ion transport and metabolism			0.672778	1.57337			1.08707	0.999823
179	CJJ81176_RS06615	CJH_06965	Cj1372	putative periplasmic protein	I - Lipid transport and metabolism			1.80803	1.15713			1.75372	0.0638554
180	CJJ81176_RS06645	CJH_07000	Cj1379	putative selenocysteine-specific elongation factor	J - Translation, ribosomal structure and biogenesis			1.65067	1.88275			2.24913	1.38284
181	CJJ81176_RS06665	CJH_07020	Cj1383c	hypothetical protein Cj1383c	Uncategorized			1.78595	2.10552			0.89791	1.74627
182	CJJ81176_RS06680	CJH_07035	Cj1386	ankyrin-repeat containing protein	T - Signal transduction mechanisms			2.15848	2.46341			2.83914	1.60698
183	CJJ81176_RS06685	CJH_07040	Cj1387c	helix-turn-helix containing protein	K - Transcription			1.4333	2.28221			1.9006	2.0627
184	CJJ81176_RS06690	CJH_07045	Cj1388	putative endoribonuclease L-PSP	V - Defense mechanisms			0.818812	1.41316			1.42172	1.50063
185	CJJ81176_RS06750	CJH_07105	Cj1404	putative nicotinate-nucleotide adenylyltransferase	H - Coenzyme transport and metabolism			1.34382	1.73364			1.30867	-0.267015
186	CJJ81176_RS06800	CJH_07455	Cj1414c	capsule polysaccharide modification protein	M - Cell wall/membrane/envelope biogenesis			1.83296	1.83746			1.79857	1.3765
187	CJJ81176_RS06970	CJH_07625	Cj1454c	putative radical SAM domain family protein	J - Translation, ribosomal structure and biogenesis			1.26334	2.6418			1.64776	1.75057
188	CJJ81176_RS06985	CJH_07645	Cj1457c	tRNA pseudouridine synthase D	J - Translation, ribosomal structure and biogenesis			1.1889	1.77088			1.36559	1.29955
189	CJJ81176_RS06990	CJH_07650	Cj1458c	putative thiamin-monophosphate kinase	H - Coenzyme transport and metabolism			2.07013	2.26656			2.19498	1.45748
190	CJJ81176_RS07035	CJH_07695	Cj1467	hypothetical protein Cj1467	Uncategorized			2.7438	1.85201			3.30158	1.51161
191	CJJ81176_RS07040	CJH_07700	Cj1468	putative integral membrane protein	S - Function unknown			1.87729	2.03927			1.76273	1.37215
192	CJJ81176_RS07055	CJH_07715	Cj1472c	putative membrane protein	Uncategorized			0.997327	2.36322			1.32434	2.13517
193	CJJ81176_RS07060	CJH_07720	Cj1473c	putative ATP/GTP-binding protein	X - Mobilome: prophages, transposons			1.83786	2.34135			2.40623	1.87286
194	CJJ81176_RS07160	CJH_07820	Cj1493c	putative integral membrane protein	P - Inorganic ion transport and metabolism			2.07275	1.78775			0.0766078	1.15537
195	CJJ81176_RS07170	CJH_07830	Cj1495c	conserved hypothetical protein Cj1495c	S - Function unknown			1.17145	1.30724			1.04406	1.54187
196		CJH_07960	Cj1522c	putative CRISPR-associated protein	V - Defense mechanisms			0.391089	2.32501			1.03622	0.721741
197		CJH_07965	Cj1523c	putative CRISPR-associated protein	V - Defense mechanisms			1.2705	0.978822			1.03424	0.686758
198	CJJ81176_RS07310	CJH_07980	Cj1530	putative dephospho-CoA kinase	H - Coenzyme transport and metabolism			2.27673	2.82166			2.73452	1.91692
199	CJJ81176_RS07350	CJH_08020	Cj1538c	putative anion-uptake ABC-transport system ATP-binding protein	G - Carbohydrate transport and metabolism			2.51698	3.33197			3.22663	2.61211
200	CJJ81176_RS07355	CJH_08025	Cj1539c	putative anion-uptake ABC-transport system permease protein	P - Inorganic ion transport and metabolism			1.65921	1.03359			1.5432	1.2607
201	CJJ81176_RS07395	CJH_08065	Cj1547	Blc protein homolog	M - Cell wall/membrane/envelope biogenesis			0.913833	1.58251			0.955562	1.84169
202	CJJ81176_RS07465	CJH_08150	Cj1565c	paralysed flagellum protein	Uncategorized			0.501151	0.868882			0.834248	0.950184
203	CJJ81176_RS07540	CJH_08225	Cj1580c	putative peptide ABC-transport system ATP-binding protein	E - Amino acid transport and metabolism			2.12445	3.37151			2.93585	2.65144
204	CJJ81176_RS07545	CJH_08230	Cj1581c	putative peptide ABC-transport system ATP-binding protein	E - Amino acid transport and metabolism			1.84433	3.40845			2.58794	2.03633
205	CJJ81176_RS07590	CJH_08260	Cj1587c	putative ABC transporter	P - Inorganic ion transport and metabolism			1.58339	1.69952			2.30157	1.17209
206	CJJ81176_RS07595	CJH_08265	Cj1588c	putative MFS (Major Facilitator Superfamily) transport protein	G - Carbohydrate transport and metabolism			0.95511	1.39054			1.1599	0.847254
207	CJJ81176_RS07725	CJH_08395	Cj1614	haemin uptake system outer membrane receptor	P - Inorganic ion transport and metabolism			3.29187	3.05462			3.78331	2.43953
208	CJJ81176_RS07730	CJH_08400	Cj1615	putative haemin uptake system permease protein	P - Inorganic ion transport and metabolism			2.55571	2.30993			3.24293	1.55071
209	CJJ81176_RS07735	CJH_08405	Cj1616	putative haemin uptake system ATP-binding protein	P - Inorganic ion transport and metabolism			2.01889	2.44887			3.33613	2.27039
210	CJJ81176_RS07785	CJH_08465	Cj1622	riboflavin-specific deaminase/reductase	H - Coenzyme transport and metabolism			1.13252	3.73183			1.6348	2.38664
211	CJJ81176_RS07815	CJH_08495	Cj1628	putative exbB/tolQ family transport protein	U - Intracellular trafficking, secretion, and vesicular transport			0.779476	1.99405			1.12077	1.47948
212	CJJ81176_RS07820	CJH_08500	Cj1629	putative exbD/tolR family transport protein	U - Intracellular trafficking, secretion, and vesicular transport			1.0408	1.94819			1.64495	0.43547
213	CJJ81176_RS07835	CJH_08515	Cj1632c	putative periplasmic protein	Uncategorized			2.15125	2.16982			2.65453	2.14957
214	CJJ81176_RS07850	CJH_08530	Cj1635c	ribonuclease III	K - Transcription			1.46376	1.19266			1.74995	-0.112039
215	CJJ81176_RS07940	CJH_08620	Cj1653c	putative lipoprotein	M - Cell wall/membrane/envelope biogenesis			0.839258	1.33938			1.36243	0.84342
216	CJJ81176_RS08040	CJH_08715	Cj1669c	putative ATP-dependent DNA ligase	L - Replication, recombination and repair			0.813293	1.26195			0.923522	1.28708
217	CJJ81176_RS08075	CJH_08750	Cj1676	UDP-N-acetylenolpyruvoylglucosamine reductase	M - Cell wall/membrane/envelope biogenesis			1.08416	1.35592			0.979079	1.94169
218	CJJ81176_RS08250	CJH_08920	Cj1712	hypothetical protein Cj1712	F - Nucleotide transport and metabolism			1.19294	2.46965			1.38263	2.29848
219	CJJ81176_RS08260	CJH_08930	Cj1714	small hydrophobic protein	Uncategorized			1.69881	2.14264			2.16561	1.62991
220	CJJ81176_RS08290	CJH_08960	Cj1715	putative acetyltransferase	K - Transcription			1.80288	-0.169224			1.19601	1.02135
221	CJJ81176_RS08300	CJH_08970	Cj1717c	3-isopropylmalate dehydratase large subunit	E - Amino acid transport and metabolism			0.792246	2.24745			1.46345	1.33625
222	CJJ81176_RS08355	CJH_09025	Cj1731c	crossover junction endodeoxyribonuclease	L - Replication, recombination and repair			0.454189	3.13527			1.14061	3.09865
81-176 only							16 h RNA-Seq log2(Fold Change)				18 h RNA-Seq log2(Fold Change)
	81-176	F38011	NCTC 11168	Annotation	COG category		81-176	F38011	NCTC 11168		81-176	F38011	NCTC 11168
1	CJJ81176_RS00050	CJH_00050	Cj0010c	ribonuclease HII	L - Replication, recombination and repair		1.05724				1.513
2	CJJ81176_RS00055	CJH_00055	Cj0011c	putative non-specific DNA binding protein	L - Replication, recombination and repair		0.304587				1.45017
3	CJJ81176_RS00085	CJH_00090	Cj0017c	disulphide bond formation protein	O - Posttranslational modification, protein turnover, chaperones		0.849747				1.40764
4	CJJ81176_RS00120	CJH_00125	Cj0024	ribonucleoside-diphosphate reductase alpha chain	F - Nucleotide transport and metabolism		0.720914				0.675836
5	CJJ81176_RS00245	CJH_00230	Cj0039c	GTP-binding protein TypA homolog	T - Signal transduction mechanisms		1.10888				1.09554
6	CJJ81176_RS00305	CJH_00285	Cj0053c	tRNA (5-methylaminomethyl-2-thiouridylate)-methyltransferase	J - Translation, ribosomal structure and biogenesis		1.16654				1.83383
7	CJJ81176_RS00495	CJH_00475	Cj0092	putative periplasmic protein	Uncategorized		0.585102				0.756484
8	CJJ81176_RS00580	CJH_00560	Cj0109	putative MotA/TolQ/ExbB proton channel family protein	U - Intracellular trafficking, secretion, and vesicular transport		0.502409				0.744946
9	CJJ81176_RS00585	CJH_00565	Cj0110	putative exbD/tolR family transport protein	U - Intracellular trafficking, secretion, and vesicular transport		1.17032				0.89616
10	CJJ81176_RS00615	CJH_00595	Cj0116	malonyl CoA-acyl carrier protein transacylase	I - Lipid transport and metabolism		1.29321				1.05785
11	CJJ81176_RS00620	CJH_00600	Cj0117	5'-methylthioadenosine/S-adenosylhomocysteine nucleosidase	F - Nucleotide transport and metabolism		1.18085				0.650962
12	CJJ81176_RS00625	CJH_00605	Cj0118	conserved hypothetical protein Cj0118	J - Translation, ribosomal structure and biogenesis		1.43927				1.10773
13	CJJ81176_RS00635	CJH_00615	Cj0120	hypothetical protein Cj0120	L - Replication, recombination and repair		2.48402				2.67672
14	CJJ81176_RS00810	CJH_00810	Cj0155c	50S ribosomal protein L31	J - Translation, ribosomal structure and biogenesis		1.10293				1.81549
15	CJJ81176_RS00830	CJH_00830	Cj0159c	putative 6-pyruvoyl tetrahydropterin synthase	H - Coenzyme transport and metabolism		1.11516				0.98687
16	CJJ81176_RS00960	CJH_00985	Cj0190c	conserved hypothetical protein Cj0190c	O - Posttranslational modification, protein turnover, chaperones		1.55923				1.26264
17	CJJ81176_RS00965	CJH_00990	Cj0191c	polypeptide deformylase	J - Translation, ribosomal structure and biogenesis		0.72203				0.876569
18	CJJ81176_RS01045	CJH_01070	Cj0207	translation initiation factor IF-3	J - Translation, ribosomal structure and biogenesis		1.98885				1.56183
19	CJJ81176_RS01125	CJH_01170	Cj0232c	putative integral membrane protein	S - Function unknown		0.822945				1.45968
20	CJJ81176_RS01135	CJH_01180	Cj0234c	ribosome recycling factor	J - Translation, ribosomal structure and biogenesis		0.903314				1.10343
21	CJJ81176_RS01185	CJH_01230	Cj0245	50S ribosomal protein L20	J - Translation, ribosomal structure and biogenesis		1.55495				1.725
22	CJJ81176_RS01240	CJH_01285	Cj0256	putative sulfatase family protein	M - Cell wall/membrane/envelope biogenesis		2.03929				1.91523
23	CJJ81176_RS01245	CJH_01290	Cj0257	diacylglycerol kinase	I - Lipid transport and metabolism		3.81793				3.72971
24	CJJ81176_RS01255	CJH_01300	Cj0259	dihydroorotase	F - Nucleotide transport and metabolism		1.16187				1.13923
25	CJJ81176_RS01300	CJH_01345	Cj0268c	putative transmembrane protein	O - Posttranslational modification, protein turnover, chaperones		0.626953				0.683165
26	CJJ81176_RS01330	CJH_01375	Cj0274	acyl-[acyl-carrier-protein]--UDP-N- acetylglucosamine O-acyltransferase	M - Cell wall/membrane/envelope biogenesis		0.964817				0.786709
27	CJJ81176_RS01335	CJH_01380	Cj0275	ATP-dependent Clp protease ATP-binding subunit	O - Posttranslational modification, protein turnover, chaperones		1.18528				0.813723
28	CJJ81176_RS01340	CJH_01385	Cj0276	homolog of E. coli rod shape-determining protein	D - Cell cycle control, cell division, chromosome partitioning		1.40107				1.33465
29	CJJ81176_RS01400	CJH_01445	Cj0289c	major antigenic peptide PEB3	M - Cell wall/membrane/envelope biogenesis		2.96296				3.87837
30	CJJ81176_RS01495	CJH_01555	Cj0312	peptidyl-tRNA hydrolase	J - Translation, ribosomal structure and biogenesis		0.992376				0.138212
31	CJJ81176_RS01560	CJH_01620	Cj0325	exodeoxyribonuclease VII large subunit	L - Replication, recombination and repair		1.71532				1.91444
32	CJJ81176_RS01570	CJH_01630	Cj0327	putative endoribonuclease L-PSP family protein	V - Defense mechanisms		0.988022				0.166212
33	CJJ81176_RS01575	CJH_01635	Cj0328c	3-oxoacyl-[acyl-carrier-protein] synthase	I - Lipid transport and metabolism		1.89465				1.22983
34	CJJ81176_RS01580	CJH_01640	Cj0329c	putative fatty acid/phospholipid synthesis protein	I - Lipid transport and metabolism		1.48685				1.32898
35	CJJ81176_RS01585	CJH_01645	Cj0330c	50S ribosomal protein L32	J - Translation, ribosomal structure and biogenesis		1.02465				0.590486
36	CJJ81176_RS01590	CJH_01650	Cj0331c	hypothetical protein Cj0331c	Uncategorized		1.38882				1.19692
37	CJJ81176_RS01595	CJH_01655	Cj0332c	nucleoside diphosphate kinase	F - Nucleotide transport and metabolism		1.14224				0.782052
38	CJJ81176_RS01660	CJH_01715	Cj0345	putative anthranilate synthase component I	E - Amino acid transport and metabolism		1.33406				0.978176
39	CJJ81176_RS01665	CJH_01720	Cj0346	anthranilate synthase component II	E - Amino acid transport and metabolism		2.39609				1.76069
40	CJJ81176_RS01735	CJH_01795	Cj0361	lipoprotein signal peptidase	M - Cell wall/membrane/envelope biogenesis		1.16247				1.46264
41	CJJ81176_RS01740	CJH_01800	Cj0362	putative integral membrane protein	S - Function unknown		0.228059				1.44362
42	CJJ81176_RS01755	CJH_01815	Cj0365c	outer membrane channel protein CmeC (multidrug efflux system CmeABC)	M - Cell wall/membrane/envelope biogenesis		1.21169				1.34821
43	CJJ81176_RS01760	CJH_01820	Cj0366c	inner membrane efflux transporter CmeB (multidrug efflux system CmeABC)	V - Defense mechanisms		0.606679				1.05722
44	CJJ81176_RS01960	CJH_02015	Cj0405	shikimate 5-dehydrogenase	E - Amino acid transport and metabolism		0.734115				1.36622
45	CJJ81176_RS02200	CJH_02285	Cj0453	thiamin biosynthesis protein ThiC	H - Coenzyme transport and metabolism		1.09258				1.29616
46	CJJ81176_RS02205	CJH_02290	Cj0454c	putative membrane protein	Uncategorized		0.772082				1.25502
47	CJJ81176_RS02275	CJH_02360	Cj0468	amino-acid ABC transporter integral membrane protein	E - Amino acid transport and metabolism		0.997069				1.09798
48	CJJ81176_RS02280	CJH_02365	Cj0469	amino-acid ABC transporter ATP-binding protein	E - Amino acid transport and metabolism		1.22209				1.6944
49	CJJ81176_RS02305	CJH_02390	Cj0470	elongation factor TU	J - Translation, ribosomal structure and biogenesis		0.870736				0.877436
50	CJJ81176_RS02310	CJH_02395	Cj0471	50S ribosomal protein L33	J - Translation, ribosomal structure and biogenesis		1.49518				1.63316
51	CJJ81176_RS02320	CJH_02405	Cj0472	preprotein translocase SecE subunit	U - Intracellular trafficking, secretion, and vesicular transport		1.87898				1.27701
52	CJJ81176_RS02325	CJH_02410	Cj0473	transcription antitermination protein	K - Transcription		1.22342				1.04724
53	CJJ81176_RS02330	CJH_02415	Cj0474	50S ribosomal protein L11	J - Translation, ribosomal structure and biogenesis		2.34632				2.1297
54	CJJ81176_RS02335	CJH_02420	Cj0475	50S ribosomal protein L1	J - Translation, ribosomal structure and biogenesis		2.15975				1.78993
55	CJJ81176_RS02340	CJH_02425	Cj0476	50S ribosomal protein L10	J - Translation, ribosomal structure and biogenesis		2.86402				2.71717
56	CJJ81176_RS02345	CJH_02430	Cj0477	50S ribosomal protein L7/L12	J - Translation, ribosomal structure and biogenesis		2.11186				2.3474
57	CJJ81176_RS02350	CJH_02435	Cj0478	DNA-directed RNA polymerase beta chain	K - Transcription		1.78052				1.93799
58	CJJ81176_RS02355	CJH_02440	Cj0479	DNA-directed RNA polymerase beta' chain	K - Transcription		1.5938				1.67441
59	CJJ81176_RS02365	CJH_02500	Cj0492	30S ribosomal protein S7	J - Translation, ribosomal structure and biogenesis		1.58855				1.4531
60	CJJ81176_RS02370	CJH_02505	Cj0493	elongation factor G	J - Translation, ribosomal structure and biogenesis		1.06816				0.812818
61	CJJ81176_RS02455	CJH_02565	Cj0505c	putative aminotransferase (degT family)	M - Cell wall/membrane/envelope biogenesis		1.7034				1.40507
62	CJJ81176_RS02515	CJH_02625	Cj0517	CrcB protein homolog	D - Cell cycle control, cell division, chromosome partitioning		2.81668				1.65163
63	CJJ81176_RS02520	CJH_02630	Cj0518	hsp90 family heat shock protein	O - Posttranslational modification, protein turnover, chaperones		0.728122				1.25363
64	CJJ81176_RS02525	CJH_02635	Cj0519	putative rhodanese-like domain protein	P - Inorganic ion transport and metabolism		1.17769				1.59503
65	CJJ81176_RS02530	CJH_02640	Cj0520	putative membrane protein	Uncategorized		1.03554				1.6182
66	CJJ81176_RS02720	CJH_02840	Cj0561c	putative periplasmic protein	Uncategorized		2.23658				1.25257
67	CJJ81176_RS03120	CJH_03245	Cj0641	putative inorganic polyphosphate/ATP-NAD kinase	F - Nucleotide transport and metabolism		1.35758				1.19494
68	CJJ81176_RS03210	CJH_03330	Cj0661c	GTP-binding protein Era homolog	J - Translation, ribosomal structure and biogenesis		0.171157				0.852918
69	CJJ81176_RS03435	CJH_03570	Cj0710	30S ribosomal protein S16	J - Translation, ribosomal structure and biogenesis		1.291				1.21321
70	CJJ81176_RS03440	CJH_03575	Cj0711	hypothetical protein Cj0711	R - General function prediction only		2.4782				2.03396
71	CJJ81176_RS03445	CJH_03580	Cj0712	putative 16S rRNA processing protein	J - Translation, ribosomal structure and biogenesis		1.81084				1.64393
72	CJJ81176_RS03455	CJH_03590	Cj0714	50S ribosomal protein L19	J - Translation, ribosomal structure and biogenesis		1.27768				0.944971
73	CJJ81176_RS03460	CJH_03595	Cj0715	transthyretin-like periplasmic protein	F - Nucleotide transport and metabolism		1.40776				1.04975
74	CJJ81176_RS03465	CJH_03600	Cj0716	putative phospho-2-dehydro-3-deoxyheptonate aldolase	E - Amino acid transport and metabolism		1.63182				0.861209
75	CJJ81176_RS03750	CJH_03905	Cj0778	major antigenic peptide PEB2	M - Cell wall/membrane/envelope biogenesis		1.46356				1.84069
76	CJJ81176_RS03950	CJH_04115	Cj0822	phosphopantothenoylcysteine decarboxylase	H - Coenzyme transport and metabolism		0.387479				1.10203
77	CJJ81176_RS03960	CJH_04125	Cj0824	undecaprenyl diphosphate synthase	I - Lipid transport and metabolism		1.20056				1.25221
78	CJJ81176_RS04055	CJH_04220	Cj0843c	putative secreted transglycosylase	M - Cell wall/membrane/envelope biogenesis		0.733781				0.605706
79	CJJ81176_RS04070	CJH_04235	Cj0846	putative metallophosphoesterase	R - General function prediction only		0.935117				1.18484
80	CJJ81176_RS04080	CJH_04245	Cj0848c	conserved hypothetical protein Cj0848c	U - Intracellular trafficking, secretion, and vesicular transport		2.20177				1.55781
81	CJJ81176_RS04115	CJH_04280	Cj0855	methylenetetrahydrofolate dehydrogenase/methenyltetrahydrofolate cyclohydrolase	H - Coenzyme transport and metabolism		1.59182				2.1266
82	CJJ81176_RS04120	CJH_04285	Cj0856	signal peptidase I	U - Intracellular trafficking, secretion, and vesicular transport		1.92411				1.88103
83	CJJ81176_RS04215	CJH_04395	Cj0882c	flagellar biosynthesis protein	N - Cell motility		1.05921				0.701689
84	CJJ81176_RS04230	CJH_04410	Cj0886c	putative cell division protein	D - Cell cycle control, cell division, chromosome partitioning		1.11573				0.641475
85	CJJ81176_RS04285	CJH_04465	Cj0895c	3-phosphoshikimate 1-carboxyvinyltransferase	E - Amino acid transport and metabolism		1.00032				1.07674
86	CJJ81176_RS04295	CJH_04475	Cj0897c	phenylalanyl-tRNA synthetase alpha chain	J - Translation, ribosomal structure and biogenesis		0.758725				0.642401
87	CJJ81176_RS04585	CJH_04735	Cj0941c	putative permease	M - Cell wall/membrane/envelope biogenesis		1.11089				0.660168
88	CJJ81176_RS04640	CJH_04795	Cj0953c	phosphoribosylaminoimidazolecarboxamide formyltransferase / IMP cyclohydrolase	F - Nucleotide transport and metabolism		1.66335				1.62685
89	CJJ81176_RS04650	CJH_04805	Cj0955c	phosphoribosylformylglycinamidine synthase	F - Nucleotide transport and metabolism		1.38499				1.33788
90	CJJ81176_RS04665	CJH_04820	Cj0958c	putative membrane protein	M - Cell wall/membrane/envelope biogenesis		1.15062				0.917095
91	CJJ81176_RS04765	CJH_04930	Cj0983	putative lipoprotein	Uncategorized		1.37253				1.44557
92	CJJ81176_RS04805	CJH_04965	Cj0991c	putative oxidoreductase ferredoxin-type electron transport protein	C - Energy production and conversion		0.817034				0.664734
93	CJJ81176_RS04920	CJH_05080	Cj1013c	putative cytochrome C biogenesis protein	C - Energy production and conversion		0.65896				0.933215
94	CJJ81176_RS04925	CJH_05085	Cj1014c	branched-chain amino-acid ABC transport system ATP-binding protein	E - Amino acid transport and metabolism		1.28679				1.59477
95	CJJ81176_RS04935	CJH_05095	Cj1016c	branched-chain amino-acid ABC transport system permease protein	E - Amino acid transport and metabolism		1.4065				1.23096
96	CJJ81176_RS04940	CJH_05100	Cj1017c	branched-chain amino-acid ABC transport system permease protein	E - Amino acid transport and metabolism		0.828216				1.31127
97	CJJ81176_RS04965	CJH_05125	Cj1022c	putative integral membrane protein	S - Function unknown		-0.0636102				0.799504
98	CJJ81176_RS05020	CJH_05180	Cj1033	integral membrane component of efflux system (multidrug efflux system CmeDEF)	V - Defense mechanisms		1.85872				1.30097
99	CJJ81176_RS05110	CJH_05295	Cj1052c	putative mismatch repair protein	L - Replication, recombination and repair		0.897867				0.497792
100	CJJ81176_RS05175	CJH_05360	Cj1066	nitroreductase	C - Energy production and conversion		1.32131				1.45702
101	CJJ81176_RS05195	CJH_05380	Cj1070	30S ribosomal protein S6	J - Translation, ribosomal structure and biogenesis		2.35167				2.12832
102	CJJ81176_RS05200	CJH_05385	Cj1071	single-strand DNA binding protein	L - Replication, recombination and repair		2.32871				2.27344
103	CJJ81176_RS05205	CJH_05390	Cj1072	30S ribosomal protein S18	J - Translation, ribosomal structure and biogenesis		1.72896				0.980949
104	CJJ81176_RS05305	CJH_05490	Cj1092c	protein-export membrane protein	U - Intracellular trafficking, secretion, and vesicular transport		1.04718				1.09409
105	CJJ81176_RS05310	CJH_05495	Cj1093c	protein-export membrane protein	U - Intracellular trafficking, secretion, and vesicular transport		1.02194				1.14946
106	CJJ81176_RS05380	CJH_05565	Cj1107	ATP-dependent Clp protease adaptor protein	O - Posttranslational modification, protein turnover, chaperones		1.34081				1.7366
107	CJJ81176_RS05425	CJH_05610	Cj1116c	membrane bound zinc metallopeptidase	O - Posttranslational modification, protein turnover, chaperones		0.908261				0.680872
108	CJJ81176_RS05430	CJH_05615	Cj1117c	ribosomal protein L11 methyltransferase	J - Translation, ribosomal structure and biogenesis		1.05527				0.456566
109	CJJ81176_RS05465	CJH_05655	Cj1125c	GalNAc transferase	M - Cell wall/membrane/envelope biogenesis		0.903003				1.38665
110	CJJ81176_RS05670	CJH_05835	Cj1168c	putative integral membrane protein (dedA homolog)	S - Function unknown		1.5051				1.50623
111	CJJ81176_RS05705	CJH_05870	Cj1175c	arginyl-tRNA synthetase	J - Translation, ribosomal structure and biogenesis		0.750088				0.110504
112	CJJ81176_RS05735	CJH_05900	Cj1181c	elongation factor TS	J - Translation, ribosomal structure and biogenesis		1.82793				1.49544
113	CJJ81176_RS05740	CJH_05905	Cj1182c	30S ribosomal protein S2	J - Translation, ribosomal structure and biogenesis		1.49689				0.802164
114	CJJ81176_RS05925	CJH_06090	Cj1219c	putative periplasmic protein	Uncategorized		0.683074				0.320058
115	CJJ81176_RS05970	CJH_06135	Cj1227c	putative two-component regulator	T - Signal transduction mechanisms		1.09516				1.363
116	CJJ81176_RS06100	CJH_06265	Cj1253	polyribonucleotide nucleotidyltransferase	J - Translation, ribosomal structure and biogenesis		1.2352				0.86121
117	CJJ81176_RS06150	CJH_06310	Cj1263	recombination protein	L - Replication, recombination and repair		1.16492				0.906875
118	CJJ81176_RS06180	CJH_06340	Cj1269c	N-acetylmuramoyl-L-alanine amidase	M - Cell wall/membrane/envelope biogenesis		1.43124				0.775253
119	CJJ81176_RS06235		Cj1280c	putative ribosomal pseudouridine synthase	J - Translation, ribosomal structure and biogenesis		1.58043				1.22124
120	CJJ81176_RS06265	CJH_06510	Cj1285c	conserved hypothetical protein Cj1285c	R - General function prediction only		1.73501				1.29293
121	CJJ81176_RS06340	CJH_06590	Cj1302	putative HAD-superfamily phosphatase, subfamily IIIC	I - Lipid transport and metabolism		1.54209				1.24655
122	CJJ81176_RS06345	CJH_06595	Cj1303	putative 3-oxoacyl-[acyl-carrier-protein] synthase	I - Lipid transport and metabolism		1.03158				0.872912
123	CJJ81176_RS06565	CJH_06915	Cj1363	acid membrane antigen A	R - General function prediction only		1.11723				0.5291
124	CJJ81176_RS06575	CJH_06925	Cj1365c	putative secreted serine protease	O - Posttranslational modification, protein turnover, chaperones		0.952913				1.39925
125	CJJ81176_RS06580	CJH_06930	Cj1366c	glucosamine--fructose-6-phosphate aminotransferase (isomerizing)	M - Cell wall/membrane/envelope biogenesis		0.68584				0.89487
126	CJJ81176_RS06655	CJH_07010	Cj1381	putative lipoprotein	Uncategorized		1.41457				1.17688
127	CJJ81176_RS06765	CJH_07420	Cj1407c	putative phospho-sugar mutase	G - Carbohydrate transport and metabolism		0.512362				0.887731
128	CJJ81176_RS06940	CJH_07595	Cj1448c	capsule polysaccharide export system inner membrane protein	G - Carbohydrate transport and metabolism		1.63514				1.0733
129	CJJ81176_RS07090	CJH_07750	Cj1479c	30S ribosomal protein S9	J - Translation, ribosomal structure and biogenesis		0.833451				1.05197
130	CJJ81176_RS07095	CJH_07755	Cj1480c	50S ribosomal protein L13	J - Translation, ribosomal structure and biogenesis		1.05101				1.50215
131	CJJ81176_RS07165	CJH_07825	Cj1494c	carbamoyl-phosphate synthase small chain	E - Amino acid transport and metabolism		0.799094				0.696547
132	CJJ81176_RS07235	CJH_07895	Cj1508c	FdhD protein	C - Energy production and conversion		1.35748				0.997592
133	CJJ81176_RS07265	CJH_07925	Cj1514c	hypothetical protein Cj1514c	O - Posttranslational modification, protein turnover, chaperones		1.25121				0.432387
134	CJJ81176_RS07280	CJH_07940	Cj1517	putative molybdopterin converting factor,subunit 1	H - Coenzyme transport and metabolism		1.81348				1.42622
135	CJJ81176_RS07285	CJH_07945	Cj1518	putative molybdopterin converting factor,subunit 2	H - Coenzyme transport and metabolism		0.981386				1.59496
136	CJJ81176_RS07290	CJH_07950	Cj1519	putative molybdopterin biosynthesis protein	H - Coenzyme transport and metabolism		0.538699				1.3106
137	CJJ81176_RS07610	CJH_08280	Cj1591	50S ribosomal protein L36	J - Translation, ribosomal structure and biogenesis		1.77029				1.10839
138	CJJ81176_RS07615	CJH_08285	Cj1592	30S ribosomal protein S13	J - Translation, ribosomal structure and biogenesis		1.54321				1.47453
139	CJJ81176_RS07620	CJH_08290	Cj1593	30S ribosomal protein S11	J - Translation, ribosomal structure and biogenesis		1.51664				1.29018
140	CJJ81176_RS07625	CJH_08295	Cj1594	30S ribosomal protein S4	J - Translation, ribosomal structure and biogenesis		1.63925				1.49922
141	CJJ81176_RS07630	CJH_08300	Cj1595	DNA-directed RNA polymerase alpha chain	K - Transcription		2.23537				1.93179
142	CJJ81176_RS07635	CJH_08305	Cj1596	50S ribosomal protein L17	J - Translation, ribosomal structure and biogenesis		1.93192				1.7338
143	CJJ81176_RS07640	CJH_08310	Cj1597	ATP phosphoribosyltransferase	E - Amino acid transport and metabolism		0.674345				0.955877
144	CJJ81176_RS07650	CJH_08320	Cj1599	imidazoleglycerol-phosphate dehydratase/histidinol-phosphatase	E - Amino acid transport and metabolism		0.542747				0.845216
145	CJJ81176_RS07660	CJH_08330	Cj1601	phosphoribosylformimino-5-aminoimidazole carboxamide ribotide isomerase	E - Amino acid transport and metabolism		0.85281				0.958184
146	CJJ81176_RS07665	CJH_08335	Cj1602	conserved hypothetical protein Cj1602	S - Function unknown		1.33113				1.50086
147	CJJ81176_RS07675	CJH_08345	Cj1604	phosphoribosyl-AMP cyclohydrolase/ phosphoribosyl-ATP pyrophosphohydrolase	E - Amino acid transport and metabolism		0.992517				0.899858
148	CJJ81176_RS07715	CJH_08385	Cj1612	peptide chain release factor 1	J - Translation, ribosomal structure and biogenesis		1.79709				1.69461
149	CJJ81176_RS07860	CJH_08540	Cj1637c	putative periplasmic protein	M - Cell wall/membrane/envelope biogenesis		1.13347				1.27419
150	CJJ81176_RS07955	CJH_08635	Cj1656c	hypothetical protein Cj1656c	Uncategorized		0.930962				0.953283
151	CJJ81176_RS08000	CJH_08675	Cj1665	putative lipoprotein thiredoxin	O - Posttranslational modification, protein turnover, chaperones		2.01542				1.93513
152	CJJ81176_RS08005	CJH_08680	Cj1666c	putative periplasmic protein	S - Function unknown		1.33329				2.22808
153	CJJ81176_RS08130	CJH_08800	Cj1688c	preprotein translocase subunit	U - Intracellular trafficking, secretion, and vesicular transport		1.92272				1.62219
154	CJJ81176_RS08135	CJH_08805	Cj1689c	50S ribosomal protein L15	J - Translation, ribosomal structure and biogenesis		1.41287				1.0738
155	CJJ81176_RS08140	CJH_08810	Cj1690c	30S ribosomal protein S5	J - Translation, ribosomal structure and biogenesis		1.99097				1.753
156	CJJ81176_RS08145	CJH_08815	Cj1691c	50S ribosomal protein L18	J - Translation, ribosomal structure and biogenesis		1.83356				1.70768
157	CJJ81176_RS08150	CJH_08820	Cj1692c	50S ribosomal protein L6	J - Translation, ribosomal structure and biogenesis		2.4018				1.90648
158	CJJ81176_RS08155	CJH_08825	Cj1693c	30S ribosomal protein S8	J - Translation, ribosomal structure and biogenesis		1.80406				1.89456
159	CJJ81176_RS08160	CJH_08830	Cj1694c	30S ribosomal protein S14	J - Translation, ribosomal structure and biogenesis		1.67205				1.55601
160	CJJ81176_RS08165	CJH_08835	Cj1695c	50S ribosomal protein L5	J - Translation, ribosomal structure and biogenesis		2.01026				1.9021
161	CJJ81176_RS08170	CJH_08840	Cj1696c	50S ribosomal protein L24	J - Translation, ribosomal structure and biogenesis		2.00842				1.81594
162	CJJ81176_RS08175	CJH_08845	Cj1697c	50S ribosomal protein L14	J - Translation, ribosomal structure and biogenesis		1.79098				1.68086
163	CJJ81176_RS08180	CJH_08850	Cj1698c	30S ribosomal protein S17	J - Translation, ribosomal structure and biogenesis		2.41752				2.47915
164	CJJ81176_RS08185	CJH_08855	Cj1699c	50S ribosomal protein L29	J - Translation, ribosomal structure and biogenesis		1.8801				1.84704
165	CJJ81176_RS08190	CJH_08860	Cj1700c	50S ribosomal protein L16	J - Translation, ribosomal structure and biogenesis		1.80346				1.53022
166	CJJ81176_RS08195	CJH_08865	Cj1701c	30S ribosomal protein S3	J - Translation, ribosomal structure and biogenesis		1.8576				1.79092
167	CJJ81176_RS08200	CJH_08870	Cj1702c	50S ribosomal protein L22	J - Translation, ribosomal structure and biogenesis		1.92746				1.43165
168	CJJ81176_RS08205	CJH_08875	Cj1703c	30S ribosomal protein S19	J - Translation, ribosomal structure and biogenesis		1.57259				1.34714
169	CJJ81176_RS08210	CJH_08880	Cj1704c	50S ribosomal protein L2	J - Translation, ribosomal structure and biogenesis		2.0484				1.73398
170	CJJ81176_RS08220	CJH_08890	Cj1706c	50S ribosomal protein L4	J - Translation, ribosomal structure and biogenesis		1.95106				1.30104
171	CJJ81176_RS08225	CJH_08895	Cj1707c	50S ribosomal protein L3	J - Translation, ribosomal structure and biogenesis		2.62078				1.71728
172	CJJ81176_RS08230	CJH_08900	Cj1708c	30S ribosomal protein S10	J - Translation, ribosomal structure and biogenesis		1.89868				1.59861
173	CJJ81176_RS08240	CJH_08910	Cj1710c	putative metallo-beta-lactamase family protein	J - Translation, ribosomal structure and biogenesis		2.23035				1.39425
174	CJJ81176_RS06595	CJH_06945		peptidase S8	Uncategorized		0.686743				0.154661
175	CJJ81176_RS00300			2-oxoglutarate translocator	Uncategorized		1.55342				1.57742
176	CJJ81176_RS02535			Na/Pi-cotransporter	Uncategorized		2.75053				2.56766
177	CJJ81176_RS03615			hypothetical protein	Uncategorized		1.18876				0.320986
178	CJJ81176_RS00215			membrane protein	Uncategorized		1.49855				1.37374
179	CJJ81176_RS04945			branched-chain amino acid ABC transporter substrate-binding protein	Uncategorized		0.51149				0.822888
180	CJJ81176_RS06320			SAM-dependent methyltransferase	Uncategorized		0.102742				1.32889
181	CJJ81176_RS06335			hypothetical protein	Uncategorized		1.1013				0.347152
182	CJJ81176_RS06365			acetyltransferase	Uncategorized		1.40121				0.757952
183	CJJ81176_RS06910			sugar transferase	Uncategorized		1.05503				1.28009
184	CJJ81176_RS06915			capsular polysaccharide biosynthesis protein	Uncategorized		1.06835				0.641883
185	CJJ81176_RS07295			hypothetical protein	Uncategorized		3.03288				1.82147
186	CJJ81176_RS07440			membrane protein	Uncategorized		1.0546				1.83677
187	CJJ81176_RS08115			hydrolase	Uncategorized		1.1342				1.202
F38011 only							16 h RNA-Seq log2(Fold Change)				18 h RNA-Seq log2(Fold Change)
	81-176	F38011	NCTC 11168	Annotation	COG category		81-176	F38011	NCTC 11168		81-176	F38011	NCTC 11168
1	CJJ81176_RS00025	CJH_00025	Cj0005c	molydopterin containing oxidoreductase	C - Energy production and conversion			0.666752				1.08586
2	CJJ81176_RS00075	CJH_00080	Cj0015c	hypothetical protein Cj0015c	F - Nucleotide transport and metabolism			0.534397				0.886392
3	CJJ81176_RS00230	CJH_00215	Cj0036	hypothetical protein Cj0036	S - Function unknown			1.24443				1.83308
4	CJJ81176_RS00255	CJH_00240	Cj0041	putative flagellar hook-length control protein	N - Cell motility			1.50085				1.92439
5	CJJ81176_RS00265	CJH_00250	Cj0043	flagellar hook protein	N - Cell motility			0.606857				1.13145
6	CJJ81176_RS00270	CJH_00255	Cj0044c	hypothetical protein Cj0044c	Uncategorized			1.33642				1.8622
7	CJJ81176_RS00500	CJH_00480	Cj0093	putative periplasmic protein	M - Cell wall/membrane/envelope biogenesis			1.14834				1.28587
8	CJJ81176_RS00670	CJH_00650	Cj0127c	acetyl-coenzyme A carboxylase carboxyl transferase subunit beta	I - Lipid transport and metabolism			0.744502				0.430826
9	CJJ81176_RS00840	CJH_00840	Cj0161c	putative molybdenum cofactor biosynthesis protein A	H - Coenzyme transport and metabolism			1.06834				0.789086
10	CJJ81176_RS00850	CJH_00850	Cj0163c	hypothetical protein Cj0163c	Uncategorized			1.87061				1.41274
11	CJJ81176_RS01035	CJH_01060	Cj0205	undecaprenyl-diphosphatase	I - Lipid transport and metabolism			1.45758				1.68125
12	CJJ81176_RS01165	CJH_01210	Cj0240c	cysteine desulfurase (NifS protein homolog)	E - Amino acid transport and metabolism			1.27955				1.38004
13	CJJ81176_RS01275	CJH_01320	Cj0263	zinc transporter	P - Inorganic ion transport and metabolism			1.82631				1.24143
14	CJJ81176_RS01310	CJH_01355	Cj0270	putative tautomerase family protein	Q - Secondary metabolites biosynthesis, transport and catabolism			1.09101				1.49764
15	CJJ81176_RS01320	CJH_01365	Cj0272	conserved hypothetical protein Cj0272	R - General function prediction only			1.00354				1.27314
16	CJJ81176_RS01420	CJH_01475	Cj0296c	aspartate 1-decarboxylase precursor	H - Coenzyme transport and metabolism			1.61966				1.85648
17	CJJ81176_RS01460	CJH_01520	Cj0305c	conserved hypothetical protein Cj0305c	S - Function unknown			1.81402				2.25909
18	CJJ81176_RS01465	CJH_01525	Cj0306c	8-amino-7-oxononanoate synthase	H - Coenzyme transport and metabolism			0.0617981				0.940138
19	CJJ81176_RS01545	CJH_01605	Cj0322	peroxide stress regulator	P - Inorganic ion transport and metabolism			2.73586				2.45218
20	CJJ81176_RS01550	CJH_01610	Cj0323	hypothetical protein Cj0323	Uncategorized			1.92968				1.48232
21	CJJ81176_RS01900	CJH_01960	Cj0394c	putative transcriptional activator	H - Coenzyme transport and metabolism			2.09183				1.80933
22	CJJ81176_RS01970	CJH_02025	Cj0407	prolipoprotein diacylglyceryl transferase	M - Cell wall/membrane/envelope biogenesis			0.693175				1.12262
23	CJJ81176_RS02000	CJH_02055	Cj0413	putative periplasmic protein	T - Signal transduction mechanisms			1.59386				1.97642
24	CJJ81176_RS02030	CJH_02090	Cj0419	putative histidine triad (HIT) family protein	F - Nucleotide transport and metabolism			2.05296				1.41838
25	CJJ81176_RS02480	CJH_02590	Cj0510c	conserved hypothetical protein Cj0510c	K - Transcription			1.70106				2.37656
26	CJJ81176_RS02705	CJH_02825	Cj0558c	gamma-glutamyl phosphate reductase	E - Amino acid transport and metabolism			0.76689				0.467771
27	CJJ81176_RS02890	CJH_03010	Cj0593c	putative integral membrane protein	S - Function unknown			1.30117				1.51538
28	CJJ81176_RS02895	CJH_03015	Cj0594c	putative DNA/RNA non-specific endonuclease	F - Nucleotide transport and metabolism			1.05935				1.34887
29	CJJ81176_RS02975	CJH_03095	Cj0610c	putative periplasmic protein	S - Function unknown			0.916116				1.53257
30	CJJ81176_RS02980	CJH_03100	Cj0611c	putative acyltransferase family protein	M - Cell wall/membrane/envelope biogenesis			0.933745				1.21933
31	CJJ81176_RS02990	CJH_03110	Cj0613	putative periplasmic phosphate binding protein	P - Inorganic ion transport and metabolism			-0.0307876				0.992766
32	CJJ81176_RS02995	CJH_03115	Cj0614	putative phosphate transport system permease protein	P - Inorganic ion transport and metabolism			1.25325				1.97627
33	CJJ81176_RS03015	CJH_03140	Cj0619	putative MATE family transport protein	V - Defense mechanisms			1.19293				1.13743
34	CJJ81176_RS03285	CJH_03415	Cj0680c	excinuclease ABC subunit B	L - Replication, recombination and repair			0.835519				1.07573
35	CJJ81176_RS03685	CJH_03840	Cj0765c	histidyl-tRNA synthetase	J - Translation, ribosomal structure and biogenesis			0.6113				0.828075
36	CJJ81176_RS03700	CJH_03855	Cj0768c	putative decarboxylase	H - Coenzyme transport and metabolism			2.11222				2.20309
37	CJJ81176_RS03795	CJH_03950	Cj0787	conserved hypothetical protein Cj0787	Uncategorized			1.94186				2.37623
38	CJJ81176_RS03815	CJH_03970	Cj0791c	putative aminotransferase	E - Amino acid transport and metabolism			0.29463				0.652304
39	CJJ81176_RS03875	CJH_04030	Cj0803	lipid export ABC transport protein	V - Defense mechanisms			1.35047				1.65768
40	CJJ81176_RS03905	CJH_04060	Cj0809c	putative hydrolase	R - General function prediction only			1.25339				1.24066
41	CJJ81176_RS03910	CJH_04065	Cj0810	NH(3)-dependent NAD(+) synthetase	H - Coenzyme transport and metabolism			0.969496				0.552957
42	CJJ81176_RS03955	CJH_04120	Cj0823	hypothetical protein Cj0823	Uncategorized			1.92518				2.08009
43	CJJ81176_RS03980	CJH_04145	Cj0828c	threonine dehydratase biosynthetic	E - Amino acid transport and metabolism			0.929575				0.5916
44	CJJ81176_RS04020	CJH_04185	Cj0836	methylated-DNA--protein-cysteine methyltransferase	L - Replication, recombination and repair			1.76404				2.25935
45	CJJ81176_RS04035	CJH_04200	Cj0839c	hypothetical protein Cj0839c	Uncategorized			1.44534				1.63092
46	CJJ81176_RS04175	CJH_04360	Cj0872	putative protein disulphide isomerase	O - Posttranslational modification, protein turnover, chaperones			2.03177				1.45781
47	CJJ81176_RS04235	CJH_04415	Cj0887c	putative flagellin	N - Cell motility			0.751561				1.39827
48	CJJ81176_RS04430	CJH_04615	Cj0925	ribose 5-phosphate isomerase	G - Carbohydrate transport and metabolism			0.966123				0.951776
49	CJJ81176_RS04685	CJH_04840	Cj0962	putative acetyltransferase	K - Transcription			2.20558				2.5959
50	CJJ81176_RS04690	CJH_04845	Cj0963	hypothetical protein Cj0963	L - Replication, recombination and repair			2.20411				2.55247
51	CJJ81176_RS04695	CJH_04850	Cj0964	putative periplasmic protein	Uncategorized			1.08235				1.26086
52	CJJ81176_RS04740	CJH_04905	Cj0978c	putative lipoprotein	Uncategorized			1.6855				1.2315
53	CJJ81176_RS04775	CJH_04940	Cj0985c	hippurate hydrolase	R - General function prediction only			1.99329				2.05594
54	CJJ81176_RS05025	CJH_05185	Cj1034c	putative DnaJ-like protein	K - Transcription			0.662718				0.86129
55	CJJ81176_RS05070	CJH_05250	Cj1043c	putative thiamine-phosphate pyrophosphorylase	H - Coenzyme transport and metabolism			0.798602				0.909074
56	CJJ81176_RS05180	CJH_05365	Cj1067	CDP-diacylglycerol--glycerol-3-phosphate 3-phosphatidyltransferase	I - Lipid transport and metabolism			0.905404				0.748616
57	CJJ81176_RS05255	CJH_05440	Cj1082c	phosphomethylpyrimidine kinase	H - Coenzyme transport and metabolism			1.47588				2.05123
58	CJJ81176_RS05330	CJH_05515	Cj1097	putative transmembrane transport protein	E - Amino acid transport and metabolism			0.755653				0.392629
59	CJJ81176_RS05340	CJH_05525	Cj1099	peptidase	E - Amino acid transport and metabolism			0.974651				0.553132
60	CJJ81176_RS05450	CJH_05635	Cj1121c	UDP-4-keto-6-deoxy-GlcNAc C4 aminotransferase	M - Cell wall/membrane/envelope biogenesis			1.24146				0.535189
61	CJJ81176_RS05455	CJH_05645	Cj1123c	acetyltransferase	R - General function prediction only			0.825248				1.32027
62	CJJ81176_RS05640	CJH_05805	Cj1162c	putative heavy-metal-associated domain protein	P - Inorganic ion transport and metabolism			1.31847				1.10712
63	CJJ81176_RS05645	CJH_05810	Cj1163c	putative cation transport protein	P - Inorganic ion transport and metabolism			1.11106				0.793266
64	CJJ81176_RS05675	CJH_05840	Cj1169c	putative periplasmic protein	Uncategorized			0.783019				0.95163
65	CJJ81176_RS05695	CJH_05860	Cj1173	putative efflux protein (multidrug resistance protein)	V - Defense mechanisms			1.96621				1.67727
66	CJJ81176_RS05830	CJH_05995	Cj1200	putative NLPA family lipoprotein	P - Inorganic ion transport and metabolism			2.64308				1.65498
67	CJJ81176_RS05835	CJH_06000	Cj1201	5-methyltetrahydropteroyltriglutamate-- homocysteine methyltransferase	E - Amino acid transport and metabolism			2.49753				2.06399
68	CJJ81176_RS05840	CJH_06005	Cj1202	5,10-methylenetetrahydrofolate reductase	E - Amino acid transport and metabolism			2.51525				1.78373
69	CJJ81176_RS05855	CJH_06020	Cj1205c	putative DNA repair protein RadA (ATP-dependant protease)	O - Posttranslational modification, protein turnover, chaperones			0.758881				1.10033
70	CJJ81176_RS05955	CJH_06120	Cj1225	conserved hypothetical protein Cj1225	R - General function prediction only			2.36399				1.21203
71	CJJ81176_RS06035	CJH_06200	Cj1240c	putative periplasmic protein	Uncategorized			1.0382				0.704491
72	CJJ81176_RS06050	CJH_06215	Cj1243	uroporphyrinogen decarboxylase	H - Coenzyme transport and metabolism			0.714533				0.476389
73	CJJ81176_RS06055	CJH_06220	Cj1244	putative radical SAM domain protein	J - Translation, ribosomal structure and biogenesis			0.692619				0.939065
74	CJJ81176_RS06120	CJH_06280	Cj1257c	putative efflux pump	G - Carbohydrate transport and metabolism			1.25621				1.70807
75	CJJ81176_RS06215	CJH_06375	Cj1276c	putative integral membrane protein	D - Cell cycle control, cell division, chromosome partitioning			0.381513				0.85728
76	CJJ81176_RS06220	CJH_06380	Cj1277c	putative ABC transporter ATP-binding protein	M - Cell wall/membrane/envelope biogenesis			1.00094				0.929125
77	CJJ81176_RS06290	CJH_06535	Cj1290c	biotin carboxylase	I - Lipid transport and metabolism			1.3552				-0.160883
78	CJJ81176_RS06315	CJH_06560	Cj1295	conserved hypothetical protein Cj1295	R - General function prediction only			0.518429				1.08075
79	CJJ81176_RS06415	CJH_06690	Cj1317	Pse synthetase	M - Cell wall/membrane/envelope biogenesis			1.7814				1.46595
80	CJJ81176_RS06420	CJH_06695	Cj1334	motility accessory factor (function unknown)	S - Function unknown			0.51363				1.05295
81	CJJ81176_RS06460	CJH_06740	Cj1344c	putative glycoprotease	J - Translation, ribosomal structure and biogenesis			0.713513				0.809002
82	CJJ81176_RS06470	CJH_06750	Cj1346c	1-deoxy-D-xylulose 5-phosphate reductoisomerase	I - Lipid transport and metabolism			0.839895				0.715656
83	CJJ81176_RS06535	CJH_06875	Cj1356c	putative integral membrane protein	S - Function unknown			2.04006				1.70441
84	CJJ81176_RS06560	CJH_06910	Cj1362	holliday junction DNA helicase	L - Replication, recombination and repair			1.18737				1.17042
85	CJJ81176_RS06630	CJH_06980	Cj1375	putative multidrug efflux transporter	G - Carbohydrate transport and metabolism			1.07138				1.37586
86	CJJ81176_RS06755	CJH_07110	Cj1405	conserved hypothetical protein Cj1405	J - Translation, ribosomal structure and biogenesis			0.650927				0.801201
87	CJJ81176_RS06805	CJH_07460	Cj1415c	putative adenylylsulfate kinase	P - Inorganic ion transport and metabolism			0.19736				1.1364
88	CJJ81176_RS06925	CJH_07580	Cj1444c	capsule polysaccharide export system periplasmic protein	M - Cell wall/membrane/envelope biogenesis			1.13424				1.13648
89	CJJ81176_RS07015	CJH_07675	Cj1463	hypothetical protein Cj1463	Uncategorized			1.41395				1.64635
90	CJJ81176_RS07030	CJH_07690	Cj1466	putative flagellar hook-associated protein	N - Cell motility			0.940346				1.57852
91	CJJ81176_RS07045	CJH_07705	Cj1470c	general secretion pathway protein GspF	Uncategorized			2.27438				2.75396
92	CJJ81176_RS07155	CJH_07815	Cj1492c	putative two-component sensor	T - Signal transduction mechanisms			2.12332				-0.131513
93	CJJ81176_RS07315	CJH_07985	Cj1531	diaminopimelate epimerase	E - Amino acid transport and metabolism			1.25859				1.21387
94	CJJ81176_RS07380	CJH_08050	Cj1544c	putative integral membrane protein	G - Carbohydrate transport and metabolism			1.03292				0.661005
95	CJJ81176_RS07400	CJH_08070	Cj1548c	putative NADP-dependent alcohol dehydrogenase	G - Carbohydrate transport and metabolism			1.51591				1.45424
96	CJJ81176_RS07585	CJH_08255	Cj1586	single domain haemoglobin	C - Energy production and conversion			1.61374				1.91902
97	CJJ81176_RS07605	CJH_08275	Cj1590	translation initiation factor IF-1	J - Translation, ribosomal structure and biogenesis			1.49715				2.07742
98	CJJ81176_RS07740	CJH_08410	Cj1617	putative haemin uptake system periplasmic haemin-binding protein	P - Inorganic ion transport and metabolism			2.29012				2.78391
99	CJJ81176_RS07745	CJH_08415	Cj1618c	putative radical SAM domain protein	R - General function prediction only			1.21577				1.23772
100	CJJ81176_RS07805	CJH_08485	Cj1626c	putative periplasmic protein	Uncategorized			1.1131				0.20234
101	CJJ81176_RS07810	CJH_08490	Cj1627c	hypothetical protein Cj1627c	Uncategorized			0.748433				0.791047
102	CJJ81176_RS07830	CJH_08510	Cj1631c	conserved hypothetical protein Cj1631c	Uncategorized			1.23939				1.49331
103	CJJ81176_RS07840	CJH_08520	Cj1633	putative ATP-binding protein	J - Translation, ribosomal structure and biogenesis			1.40003				1.98948
104	CJJ81176_RS07855	CJH_08535	Cj1636c	ribonuclease HI	L - Replication, recombination and repair			1.13464				1.48838
105	CJJ81176_RS07925	CJH_08605	Cj1650	hypothetical protein Cj1650	Uncategorized			0.684441				1.11225
106	CJJ81176_RS07935	CJH_08615	Cj1652c	glutamate racemase	M - Cell wall/membrane/envelope biogenesis			0.954614				1.0209
107	CJJ81176_RS08320	CJH_08995	Cj1721c	putative outer membrane protein	Uncategorized			2.19749				0.825384
108	CJJ81176_RS00295	CJH_00275		2-oxoglutarate translocator	Uncategorized			2.44122				2.19094
109	CJJ81176_RS00395	CJH_00375		cation-binding protein	Uncategorized			1.71814				2.52685
110	CJJ81176_RS00730	CJH_00710		ATPase AAA	Uncategorized			0.869803				1.12198
111	CJJ81176_RS01080	CJH_01125		serine protease	Uncategorized			0.637749				1.82744
112	CJJ81176_RS02740	CJH_02860		hypothetical protein	Uncategorized			2.34861				2.87649
113	CJJ81176_RS02745	CJH_02865		hypothetical protein	Uncategorized			2.42185				3.02155
114	CJJ81176_RS02750	CJH_02870		hypothetical protein	Uncategorized			2.82373				3.52578
115	CJJ81176_RS02760	CJH_02880		hypothetical protein	Uncategorized			2.02121				2.33408
116	CJJ81176_RS03930	CJH_04085		hypothetical protein	Uncategorized			2.29879				2.93715
117	CJJ81176_RS06445	CJH_06720		motility accessory factor	Uncategorized			1.73592				2.1099
118	CJJ81176_RS06760	CJH_07115		hypothetical protein	Uncategorized			1.45295				1.66325
119		CJH_02460	Cj0483	putative altronate hydrolase C-terminus	Uncategorized			1.34275				2.02322
120		CJH_02465	Cj0484	putative MFS (Major Facilitator Superfamily) transport protein	Uncategorized			1.7209				2.21275
121		CJH_05825	Cj1166c	putative integral membrane protein	S - Function unknown			0.166773				0.910063
122		CJH_00270		2-oxoglutarate translocator	Uncategorized			3.49387				3.93515
123		CJH_00190		membrane protein	Uncategorized			1.561				2.15795
124		CJH_00200		hypothetical protein	Uncategorized			1.07667				1.59251
125		CJH_00755		hypothetical protein	Uncategorized			2.0283				2.12405
126		CJH_00760		hypothetical protein	Uncategorized			1.16798				2.15022
127		CJH_01105		hypothetical protein	Uncategorized			2.33224				3.01887
128		CJH_01115		pathogenicity protein	Uncategorized			2.47478				3.18303
129		CJH_01120		hypothetical protein	Uncategorized			2.08138				1.75819
130		CJH_03405		hypothetical protein	Uncategorized			2.24864				2.17677
131		CJH_03410		hypothetical protein	Uncategorized			1.69224				1.11032
132		CJH_03720		hypothetical protein	Uncategorized			2.4351				3.24392
133		CJH_03730		hypothetical protein	Uncategorized			3.60923				4.63871
134		CJH_03735		hypothetical protein	Uncategorized			2.44355				2.43727
135		CJH_03775		transposase	Uncategorized			3.39574				3.4894
136		CJH_03780		transposase	Uncategorized			2.24134				3.27777
137		CJH_04355		arylsulfatase	Uncategorized			2.0367				2.19843
138		CJH_04860		hypothetical protein	Uncategorized			4.08402				4.39808
139		CJH_04865		hypothetical protein	Uncategorized			0.808033				2.16431
140		CJH_04875		hypothetical protein	Uncategorized			3.29751				4.07202
141		CJH_04880		filamentous hemagglutinin	Uncategorized			3.4995				4.18253
142		CJH_04885		hypothetical protein	Uncategorized			2.93264				3.55925
143		CJH_04945		membrane protein	Uncategorized			1.7778				2.74962
144		CJH_04950		MFS transporter	Uncategorized			1.5084				2.35926
145		CJH_05215		hypothetical protein	Uncategorized			1.58194				1.27718
146		CJH_05220		hypothetical protein	Uncategorized			1.90751				2.06716
147		CJH_05225		hypothetical protein	Uncategorized			1.62663				1.34833
148		CJH_05705		glycosyltransferase	Uncategorized			0.760121				0.949683
149		CJH_05720		glycosyl transferase family A	Uncategorized			1.96274				1.54329
150		CJH_05725		hypothetical protein	Uncategorized			0.647139				1.34849
151		CJH_06415		hypothetical protein	Uncategorized			2.68888				3.73462
152		CJH_06420		hypothetical protein	Uncategorized			1.76619				1.48094
153		CJH_06430		hypothetical protein	Uncategorized			1.6007				1.9792
154		CJH_06435		hypothetical protein	Uncategorized			1.54729				1.87946
155		CJH_06465		ABC transporter ATP-binding protein	Uncategorized			1.0093				0.851065
156		CJH_06485		rod shape-determining protein RodA	Uncategorized			1.35285				1.6459
157		CJH_06610		carbonic anyhydrase	Uncategorized			0.422665				0.94354
158		CJH_06725		hypothetical protein	Uncategorized			1.10804				0.78717
159		CJH_06730		carbonic anyhydrase	Uncategorized			1.21562				1.4791
160		CJH_06820		hypothetical protein	Uncategorized			0.826389				1.86884
161		CJH_06835		hypothetical protein	Uncategorized			1.55772				2.48737
162		CJH_06840		hypothetical protein	Uncategorized			3.80579				4.14438
163		CJH_06845		hypothetical protein	Uncategorized			2.09303				2.74337
164		CJH_06850		zonula occludens toxin	Uncategorized			3.21557				3.74949
165		CJH_06860		replication protein	Uncategorized			3.95341				4.72432
166		CJH_06900		C4-dicarboxylate ABC transporter	Uncategorized			0.84231				1.66894
167		CJH_07120		hypothetical protein	Uncategorized			1.5836				2.29084
168		CJH_07125		repressor	Uncategorized			1.95335				2.47214
169		CJH_07130		hypothetical protein	Uncategorized			2.24946				2.60573
170		CJH_07135		hypothetical protein	Uncategorized			2.50296				2.60214
171		CJH_07140		hypothetical protein	Uncategorized			2.86494				2.88306
172		CJH_07145		DNA adenine methylase	Uncategorized			3.83605				4.17728
173		CJH_07150		virion morphogenesis protein	Uncategorized			2.00777				2.50661
174		CJH_07155		tail tape measure protein	Uncategorized			3.18629				3.80168
175		CJH_07170		hypothetical protein	Uncategorized			1.04204				2.02251
176		CJH_07175		tail protein	Uncategorized			2.04249				2.74742
177		CJH_07180		tail sheath protein	Uncategorized			3.26535				4.09204
178		CJH_07185		hypothetical protein	Uncategorized			3.73515				4.28164
179		CJH_07190		hypothetical protein	Uncategorized			0.983776				2.27078
180		CJH_07195		hypothetical protein	Uncategorized			3.41098				3.61121
181		CJH_07200		hypothetical protein	Uncategorized			3.216				3.54603
182		CJH_07205		phage tail protein	Uncategorized			3.85111				4.37644
183		CJH_07210		tail protein	Uncategorized			2.17051				3.15291
184		CJH_07215		baseplate assembly protein	Uncategorized			2.90262				3.60369
185		CJH_07220		phage baseplate protein	Uncategorized			2.45282				2.75708
186		CJH_07230		baseplate assembly protein	Uncategorized			2.63474				3.5071
187		CJH_07235		hypothetical protein	Uncategorized			1.88582				2.73633
188		CJH_07240		membrane protein	Uncategorized			1.50299				2.02586
189		CJH_07250		hypothetical protein	Uncategorized			1.77735				1.49887
190		CJH_07255		peptidase M15 family protein	Uncategorized			2.36681				2.3274
191		CJH_07260		hypothetical protein	Uncategorized			2.94315				3.91635
192		CJH_07265		hypothetical protein	Uncategorized			1.69032				2.04509
193		CJH_07270		hypothetical protein	Uncategorized			2.18464				2.65447
194		CJH_07275		hypothetical protein	Uncategorized			0.94741				1.5385
195		CJH_07280		hypothetical protein	Uncategorized			2.7501				2.93686
196		CJH_07285		hypothetical protein	Uncategorized			3.08974				3.37469
197		CJH_07290		hypothetical protein	Uncategorized			3.44361				4.1401
198		CJH_07295		hypothetical protein	Uncategorized			2.76478				3.551
199		CJH_07305		tail protein	Uncategorized			3.16885				4.22297
200		CJH_07310		tail protein	Uncategorized			1.34987				2.36868
201		CJH_07330		DNA-binding protein	Uncategorized			1.81598				2.47138
202		CJH_07345		hypothetical protein	Uncategorized			2.80621				3.07591
203		CJH_07350		hypothetical protein	Uncategorized			3.1225				3.84451
204		CJH_07355		hypothetical protein	Uncategorized			2.80579				3.74856
205		CJH_07360		hypothetical protein	Uncategorized			3.69361				4.2016
206		CJH_07365		hypothetical protein	Uncategorized			2.11182				2.90824
207		CJH_07370		hypothetical protein	Uncategorized			0.871718				1.86607
208		CJH_07375		host-nuclease inhibitor protein Gam	Uncategorized			1.34279				2.40458
209		CJH_07380		hypothetical protein	Uncategorized			3.11237				3.59275
210		CJH_07385		hypothetical protein	Uncategorized			1.33941				2.12331
211		CJH_07390		RNA polymerase sigma70	Uncategorized			2.49051				3.03365
212		CJH_07395		bacteriocin	Uncategorized			3.57196				4.21581
213		CJH_07400		integrase	Uncategorized			3.98126				4.6457
214		CJH_07405		hypothetical protein	Uncategorized			2.13305				3.24182
215		CJH_07410		transcriptional regulator	Uncategorized			2.83844				3.09705
216		CJH_07415		hypothetical protein	Uncategorized			1.73567				2.03737
217		CJH_07560		glycosyl transferase family 2	Uncategorized			0.543839				1.22483
218		CJH_08075		DEAD/DEAH box helicase	Uncategorized			1.91993				2.33093
219		CJH_08085		hypothetical protein	Uncategorized			2.1917				2.78631
220		CJH_08090		type I restriction modification protein	Uncategorized			1.15397				1.46704
221		CJH_08095		cell filamentation protein Fic	Uncategorized			1.72726				2.21135
222		CJH_08100		DNA methyltransferase	Uncategorized			1.24737				1.51895
223		CJH_08120		MFS transporter	Uncategorized			3.29508				3.69574
224		CJH_08125		dihydrodipicolinate reductase	Uncategorized			1.48958				1.65891
225		CJH_08945		lipopolysaccharide biosynthesis protein	Uncategorized			1.10845				1.34317
NCTC 11168 only							16 h RNA-Seq log2(Fold Change)				18 h RNA-Seq log2(Fold Change)
	81-176	F38011	NCTC 11168	Annotation	COG category		81-176	F38011	NCTC 11168		81-176	F38011	NCTC 11168
1	CJJ81176_RS00005	CJH_00005	Cj0001	chromosomal replication initiator protein	L - Replication, recombination and repair				1.44262				0.834432
2	CJJ81176_RS00315	CJH_00295	Cj0055c	conserved hypothetical protein Cj0055c	Uncategorized				1.27119				0.946961
3	CJJ81176_RS00325		Cj0057	putative periplasmic protein	Uncategorized				1.15856				0.496165
4	CJJ81176_RS00365	CJH_00345	Cj0065c	putative 2-amino-4-hydroxy-6-hydroxymethyldihydropteridine pyrophosphokinase	H - Coenzyme transport and metabolism				1.05188				1.24844
5	CJJ81176_RS00425	CJH_00405	Cj0077c	cytolethal distending toxin C	Uncategorized				2.01802				2.47804
6	CJJ81176_RS00465	CJH_00445	Cj0086c	uracil-DNA glycosylase	L - Replication, recombination and repair				2.15648				1.64935
7	CJJ81176_RS00515	CJH_00495	Cj0096	GTP-binding protein	D - Cell cycle control, cell division, chromosome partitioning				1.25113				0.607296
8	CJJ81176_RS00520	CJH_00500	Cj0097	glutamate 5-kinase	E - Amino acid transport and metabolism				1.50769				1.06333
9	CJJ81176_RS00540	CJH_00520	Cj0101	parB family protein	D - Cell cycle control, cell division, chromosome partitioning				1.1052				1.25491
10	CJJ81176_RS00555	CJH_00535	Cj0104	ATP synthase F1 sector delta subunit	C - Energy production and conversion				1.26191				0.402031
11	CJJ81176_RS00665	CJH_00645	Cj0126c	conserved hypothetical protein Cj0126c	J - Translation, ribosomal structure and biogenesis				1.72733				1.29369
12	CJJ81176_RS00720	CJH_00700	Cj0137	putative ribosome-binding factor A	J - Translation, ribosomal structure and biogenesis				1.20711				0.411655
13	CJJ81176_RS00725	CJH_00705	Cj0138	conserved hypothetical protein Cj0138	J - Translation, ribosomal structure and biogenesis				1.9547				1.1983
14	CJJ81176_RS00735	CJH_00715	Cj0140	hypothetical protein Cj0140	V - Defense mechanisms				1.43744				1.40265
15	CJJ81176_RS00760		Cj0145	putative TAT (Twin-Arginine Translocation) pathway signal sequence domain protein	R - General function prediction only				1.9353				1.34042
16	CJJ81176_RS00780	CJH_00780	Cj0149c	homoserine dehydrogenase	E - Amino acid transport and metabolism				0.898052				0.612837
17	CJJ81176_RS00875	CJH_00875	Cj0168c	putative periplasmic protein	Uncategorized				-0.202363				0.885822
18	CJJ81176_RS00905	CJH_00905	Cj0174c	putative iron-uptake ABC transport system permease protein	P - Inorganic ion transport and metabolism				1.61321				1.57293
19	CJJ81176_RS00995	CJH_01020	Cj0197c	dihydrodipicolinate reductase	E - Amino acid transport and metabolism				1.20635				0.671493
20	CJJ81176_RS01020		Cj0202c	hypothetical protein Cj0202c	Uncategorized				1.75044				0.918651
21	CJJ81176_RS01120	CJH_01165	Cj0231c	ribonucleoside-diphosphate reductase beta chain	F - Nucleotide transport and metabolism				0.472506				1.23767
22	CJJ81176_RS01155	CJH_01200	Cj0238	putative mechanosensitive ion channel family protein	M - Cell wall/membrane/envelope biogenesis				1.83868				1.61804
23	CJJ81176_RS01190		Cj0246c	putative MCP-domain signal transduction protein	Uncategorized				1.88253				2.02678
24	CJJ81176_RS01220	CJH_01265	Cj0252	molybdenum cofactor biosynthesis protein C	H - Coenzyme transport and metabolism				1.54183				0.709285
25	CJJ81176_RS01250	CJH_01295	Cj0258	putative bacterial regulatory protein, ArsR family	Uncategorized				1.91113				0.427216
26	CJJ81176_RS01295	CJH_01340	Cj0267c	putative integral membrane protein	Uncategorized				2.12645				2.64464
27	CJJ81176_RS01385	CJH_01430	Cj0286c	hypothetical protein Cj0286c	M - Cell wall/membrane/envelope biogenesis				1.78803				1.34128
28	CJJ81176_RS01475	CJH_01535	Cj0308c	putative dethiobiotin synthetase	H - Coenzyme transport and metabolism				2.38139				1.82142
29	CJJ81176_RS01485	CJH_01545	Cj0310c	putative efflux protein	V - Defense mechanisms				1.92271				1.4976
30	CJJ81176_RS01500	CJH_01560	Cj0313	putative integral membrane protein	M - Cell wall/membrane/envelope biogenesis				2.06828				1.96795
31	CJJ81176_RS01510	CJH_01570	Cj0315	putative HAD-superfamily hydrolase, subfamily IIA	F - Nucleotide transport and metabolism				2.45666				2.45238
32	CJJ81176_RS01535	CJH_01595	Cj0320	putative flagellar assembly protein	N - Cell motility				1.23232				0.373476
33	CJJ81176_RS01650	CJH_01710	Cj0343c	putative integral membrane protein	S - Function unknown				1.53571				1.47211
34	CJJ81176_RS01655		Cj0344	hypothetical protein Cj0344	Uncategorized				1.3243				2.61768
35	CJJ81176_RS01685	CJH_01740	Cj0350	hypothetical protein Cj0350	Uncategorized				1.27328				1.52279
36	CJJ81176_RS01715	CJH_01770	Cj0356c	putative dihydroneopterin aldolase	H - Coenzyme transport and metabolism				1.94405				0.633086
37	CJJ81176_RS01720	CJH_01775	Cj0357c	putative integral membrane protein	I - Lipid transport and metabolism				0.730652				1.58231
38	CJJ81176_RS01745	CJH_01805	Cj0363c	putative oxygen-independent coproporphyrinogen III oxidase	H - Coenzyme transport and metabolism				1.39696				1.42662
39	CJJ81176_RS01770	CJH_01830	Cj0368c	transcriptional regulator CmeR	K - Transcription				1.27659				2.02721
40	CJJ81176_RS01780	CJH_01840	Cj0370	30S ribosomal protein S21	J - Translation, ribosomal structure and biogenesis				0.878648				1.58548
41	CJJ81176_RS01805	CJH_01860	Cj0374	conserved hypothetical protein Cj0374	S - Function unknown				1.53134				1.29171
42	CJJ81176_RS01865	CJH_01925	Cj0387	shikimate kinase	E - Amino acid transport and metabolism				1.96876				1.67365
43	CJJ81176_RS01990	CJH_02045	Cj0411	putative ATP/GTP binding protein	L - Replication, recombination and repair				2.43582				2.11094
44	CJJ81176_RS02040	CJH_02100	Cj0421c	putative integral membrane protein	Uncategorized				1.62852				1.31568
45	CJJ81176_RS02105	CJH_02190	Cj0433c	phospho-N-acetylmuramoyl-pentapeptide- transferase	M - Cell wall/membrane/envelope biogenesis				1.42136				1.1352
46	CJJ81176_RS02130	CJH_02215	Cj0437	succinate dehydrogenase flavoprotein subunit	C - Energy production and conversion				1.99327				0.576798
47	CJJ81176_RS02135	CJH_02220	Cj0438	putative succinate dehydrogenase iron-sulfur protein	C - Energy production and conversion				1.5309				-1.97445
48	CJJ81176_RS02140	CJH_02225	Cj0439	putative succinate dehydrogenase subunit C	C - Energy production and conversion				2.16261				0.190807
49	CJJ81176_RS02170	CJH_02255	Cj0447	putative NUDIX hydrolase family protein	V - Defense mechanisms				1.93249				1.30312
50	CJJ81176_RS02380	CJH_02515	Cj0494	putative exporting protein	Uncategorized				0.619354				2.21185
51	CJJ81176_RS02390		Cj0496	conserved hypothetical protein Cj0496	R - General function prediction only				2.54144				2.34995
52	CJJ81176_RS02395	CJH_02530	Cj0497	putative lipoprotein	Uncategorized				1.40796				1.5879
53	CJJ81176_RS02615	CJH_02730	Cj0540	putative exporting protein	Uncategorized				1.14813				1.10655
54	CJJ81176_RS02690	CJH_02810	Cj0555	putative dicarboxylate carrier protein MatC	P - Inorganic ion transport and metabolism				0.977714				0.86722
55	CJJ81176_RS02695	CJH_02815	Cj0556	putative amidohydrolase family protein	R - General function prediction only				1.47953				0.737768
56	CJJ81176_RS02800	CJH_02920	Cj0575	acetolactate synthase small subunit	E - Amino acid transport and metabolism				0.977213				0.804835
57	CJJ81176_RS02810	CJH_02930	Cj0577c	S-adenosylmethionine:tRNA ribosyltransferase-isomerase	J - Translation, ribosomal structure and biogenesis				2.29745				1.95174
58	CJJ81176_RS02820	CJH_02940	Cj0579c	sec-independant protein translocase	U - Intracellular trafficking, secretion, and vesicular transport				1.10532				1.61257
59	CJJ81176_RS02840	CJH_02960	Cj0583	hypothetical protein Cj0583	Uncategorized				1.03785				1.00313
60	CJJ81176_RS02845	CJH_02965	Cj0584	hypothetical protein Cj0584	L - Replication, recombination and repair				3.00445				2.55919
61	CJJ81176_RS02930	CJH_03050	Cj0601c	putative sodium-dependent transmembrane transport protein	R - General function prediction only				1.00101				0.71646
62	CJJ81176_RS02945	CJH_03065	Cj0604	putative polyphosphate kinase	C - Energy production and conversion				2.15633				2.03903
63	CJJ81176_RS02950	CJH_03070	Cj0605	putative amidohydrolase	R - General function prediction only				1.46335				1.16295
64	CJJ81176_RS03050	CJH_03175	Cj0626	hydrogenase isoenzymes formation protein	O - Posttranslational modification, protein turnover, chaperones				0.976612				0.771674
65	CJJ81176_RS03065	CJH_03190	Cj0630c	putative DNA polymerase III, delta subunit	L - Replication, recombination and repair				1.89328				1.77711
66	CJJ81176_RS03125	CJH_03250	Cj0642	putative DNA repair protein	L - Replication, recombination and repair				1.92906				1.37555
67	CJJ81176_RS03130	CJH_03255	Cj0643	two-component response regulator	T - Signal transduction mechanisms				1.32263				1.09975
68	CJJ81176_RS03135	CJH_03260	Cj0644	putative TatD-related deoxyribonuclease protein	N - Cell motility				1.51036				0.6203
69	CJJ81176_RS03140	CJH_03265	Cj0645	putative secreted transglycosylase	M - Cell wall/membrane/envelope biogenesis				1.34229				1.22555
70	CJJ81176_RS03145	CJH_03270	Cj0646	putative lipoprotein	M - Cell wall/membrane/envelope biogenesis				0.605054				0.864577
71	CJJ81176_RS03240	CJH_03360	Cj0668	putative ATP/GTP-binding protein	J - Translation, ribosomal structure and biogenesis				2.49733				1.71501
72	CJJ81176_RS03280		Cj0679	truncated KdpD protein	Uncategorized				4.18969				4.04754
73	CJJ81176_RS03300	CJH_03430	Cj0683	putative periplasmic protein	Uncategorized				1.57663				0.372148
74	CJJ81176_RS03310		Cj0685c	Invasion protein CipA	Uncategorized				1.04614				1.07415
75	CJJ81176_RS03335	CJH_03470	Cj0690c	putative restriction/modification enzyme	L - Replication, recombination and repair				0.844459				1.07107
76	CJJ81176_RS03345	CJH_03480	Cj0692c	putative membrane protein	Uncategorized				1.91468				1.70767
77	CJJ81176_RS03350	CJH_03485	Cj0693c	S-adenosyl-methyltransferase	J - Translation, ribosomal structure and biogenesis				2.12819				2.12043
78	CJJ81176_RS03415	CJH_03550	Cj0706	conserved hypothetical protein Cj0706	R - General function prediction only				1.06749				1.20527
79	CJJ81176_RS03430	CJH_03565	Cj0709	signal recognition particle protein	U - Intracellular trafficking, secretion, and vesicular transport				1.25484				1.09692
80	CJJ81176_RS03550	CJH_03685	Cj0733	putative HAD-superfamily hydrolase	E - Amino acid transport and metabolism				3.23646				1.90947
81	CJJ81176_RS03560		Cj0735	putative periplasmic protein	Uncategorized				3.36019				2.61574
82	CJJ81176_RS03710	CJH_03865	Cj0770c	putative NLPA family lipoprotein	P - Inorganic ion transport and metabolism				0.836788				0.632725
83	CJJ81176_RS03790	CJH_03945	Cj0786	small hydrophobic protein	Uncategorized				1.07847				1.91017
84	CJJ81176_RS03805	CJH_03960	Cj0789	putative multifunctional Cca protein	J - Translation, ribosomal structure and biogenesis				2.03783				1.61071
85	CJJ81176_RS03830		Cj0794	hypothetical protein Cj0794	Uncategorized				2.89423				1.96909
86	CJJ81176_RS03990	CJH_04155	Cj0830	putative integral membrane protein	S - Function unknown				-0.451533				1.19737
87	CJJ81176_RS04050	CJH_04215	Cj0842	putative lipoprotein	Uncategorized				2.03715				1.95532
88	CJJ81176_RS04090	CJH_04255	Cj0850c	putative MFS (Major Facilitator Superfamily) transport protein	G - Carbohydrate transport and metabolism				1.07081				0.0691119
89	CJJ81176_RS04095	CJH_04260	Cj0851c	putative integral membrane protein	Uncategorized				1.19793				1.94768
90	CJJ81176_RS04125	CJH_04290	Cj0857c	putative molybdopterin biosynthesis protein	H - Coenzyme transport and metabolism				0.90276				0.556964
91	CJJ81176_RS04200	CJH_04380	Cj0879c	putative periplasmic protein	Uncategorized				0.806013				1.17788
92	CJJ81176_RS04205	CJH_04385	Cj0880c	hypothetical protein Cj0880c	Uncategorized				0.530865				1.78593
93	CJJ81176_RS04305	CJH_04485	Cj0899c	4-methyl-5(beta-hydroxyethyl)-thiazole monophosphate synthesis protein	R - General function prediction only				0.996068				1.15048
94	CJJ81176_RS04340	CJH_04520	Cj0906c	putative periplasmic protein	M - Cell wall/membrane/envelope biogenesis				1.57901				1.01642
95	CJJ81176_RS04475	CJH_04660	Cj0934c	putative sodium:amino-acid symporter family protein	R - General function prediction only				1.18262				0.53795
96	CJJ81176_RS04625	CJH_04775	Cj0949c	putative peptidyl-arginine deiminase family protein	E - Amino acid transport and metabolism				1.20901				0.487408
97	CJJ81176_RS04790		Cj0988c	very hypothetical protein Cj0988c	Uncategorized				1.92457				1.05603
98	CJJ81176_RS04800		Cj0990c	hypothetical protein Cj0990c	Uncategorized				2.22118				1.1321
99	CJJ81176_RS04835	CJH_04995	Cj0997	putative methyltransferase (GidB homolog)	J - Translation, ribosomal structure and biogenesis				2.49094				2.42221
100	CJJ81176_RS04860	CJH_05020	Cj1002c	putative phosphoglycerate/bisphosphoglycerate mutase	T - Signal transduction mechanisms				1.99967				1.18712
101	CJJ81176_RS05010	CJH_05170	Cj1031	outer membrane component of efflux system (multidrug efflux system CmeDEF)	M - Cell wall/membrane/envelope biogenesis				1.05459				1.15555
102	CJJ81176_RS05030	CJH_05190	Cj1035c	putative arginyl-tRNA-protein transferase	O - Posttranslational modification, protein turnover, chaperones				1.6042				1.50969
103	CJJ81176_RS05115	CJH_05300	Cj1053c	putative integral membrane protein	Uncategorized				2.62232				1.7338
104	CJJ81176_RS05120	CJH_05305	Cj1054c	UDP-N-acetylmuramate--alanine ligase	M - Cell wall/membrane/envelope biogenesis				0.745878				0.64576
105	CJJ81176_RS05165	CJH_05350	Cj1063	putative acetyltransferase	K - Transcription				2.13715				1.65111
106	CJJ81176_RS05230	CJH_05415	Cj1077	putative periplasmic protein	Uncategorized				2.60213				1.25532
107	CJJ81176_RS05315	CJH_05500	Cj1094c	putative preprotein translocase protein	U - Intracellular trafficking, secretion, and vesicular transport				1.28851				1.55428
108	CJJ81176_RS05355	CJH_05540	Cj1102	tRNA pseudouridine synthase B	J - Translation, ribosomal structure and biogenesis				1.52487				0.866984
109	CJJ81176_RS05375	CJH_05560	Cj1106	putative periplasmic thioredoxin	O - Posttranslational modification, protein turnover, chaperones				1.123				0.502366
110	CJJ81176_RS05410		Cj1113	conserved hypothetical protein Cj1113	S - Function unknown				1.7967				1.08916
111	CJJ81176_RS05570		Cj1146c	putative glucosyltransferase	G - Carbohydrate transport and metabolism				2.88134				2.38325
112	CJJ81176_RS05610	CJH_05775	Cj1154c	putative cytochrome oxidase maturation protein cbb3-type	P - Inorganic ion transport and metabolism				2.02182				2.45744
113	CJJ81176_RS05665	CJH_05830	Cj1167	L-lactate dehydrogenase	C - Energy production and conversion				2.65548				2.49526
114	CJJ81176_RS05780	CJH_05945	Cj1190c	bipartate energy taxis response protein cetA	N - Cell motility				0.635615				0.960585
115	CJJ81176_RS05785	CJH_05950	Cj1191c	putative PAS domain containing signal-transduction sensor protein	Uncategorized				0.92903				1.3257
116	CJJ81176_RS05795	CJH_05960	Cj1193c	putative periplasmic protein	Uncategorized				2.19726				0.698569
117	CJJ81176_RS05805	CJH_05970	Cj1195c	putative dihydroorotase	F - Nucleotide transport and metabolism				1.18878				0.859956
118	CJJ81176_RS05870	CJH_06035	Cj1208	putative 5-formyltetrahydrofolate cyclo-ligase family protein	H - Coenzyme transport and metabolism				0.701753				1.50109
119	CJJ81176_RS05950	CJH_06115	Cj1224	putative iron-binding protein	T - Signal transduction mechanisms				1.17474				0.641779
120	CJJ81176_RS06000	CJH_06165	Cj1233	putative HAD-superfamily hydrolase	C - Energy production and conversion				1.29457				1.41516
121	CJJ81176_RS06110		Cj1255	putative isomerase	Q - Secondary metabolites biosynthesis, transport and catabolism				2.83041				1.9137
122	CJJ81176_RS06145	CJH_06305	Cj1262	two-component sensor (histidine kinase)	T - Signal transduction mechanisms				1.84212				2.22502
123	CJJ81176_RS06395	CJH_06645	Cj1313	N-acetyltransferase specific for PseC product,UDP-4-amino-4,6-dideoxy-beta-L-AltNAc	J - Translation, ribosomal structure and biogenesis				2.464				2.12663
124	CJJ81176_RS06400	CJH_06650	Cj1314c	imidazole glycerol phosphate synthase subunit	E - Amino acid transport and metabolism				2.06499				2.5025
125	CJJ81176_RS06700	CJH_07055	Cj1393	putative cystathionine beta-lyase	Uncategorized				2.66345				1.78628
126	CJJ81176_RS06705	CJH_07060	Cj1394	putative fumarate lyase	F - Nucleotide transport and metabolism				2.08445				1.24096
127	CJJ81176_RS06795	CJH_07450	Cj1413c	capsule polysaccharide modification protein	M - Cell wall/membrane/envelope biogenesis				1.80666				1.67857
128	CJJ81176_RS06815	CJH_07470	Cj1417c	putative amidotransferase	E - Amino acid transport and metabolism				0.099232				1.60711
129	CJJ81176_RS06945	CJH_07600	Cj1449c	hypothetical protein Cj1449c	S - Function unknown				2.29172				0.844229
130	CJJ81176_RS07150		Cj1491c	putative two-component regulator	T - Signal transduction mechanisms				0.927186				0.633469
131	CJJ81176_RS07180	CJH_07840	Cj1497c	hypothetical protein Cj1497c	Uncategorized				2.92017				2.84442
132	CJJ81176_RS07325	CJH_07995	Cj1533c	putative helix-turn-helix containing protein	R - General function prediction only				-0.0482827				1.24237
133	CJJ81176_RS07405		Cj1549c	putative type I restriction enzyme R protein	V - Defense mechanisms				1.36308				0.830619
134	CJJ81176_RS07410		Cj1550c	putative ATP/GTP-binding protein	L - Replication, recombination and repair				2.25838				1.48359
135	CJJ81176_RS07415		Cj1551c	putative type I restriction enzyme S protein	V - Defense mechanisms				3.77015				2.91981
136	CJJ81176_RS07420		Cj1552c	conserved hypothetical protein Cj1552c	K - Transcription				3.15319				2.79794
137	CJJ81176_RS07435		Cj1556	putative transcriptional regulator	K - Transcription				2.04803				1.11899
138	CJJ81176_RS07455	CJH_08140	Cj1563c	putative transcriptional regulator	K - Transcription				1.73407				1.19145
139	CJJ81176_RS07515	CJH_08200	Cj1575c	hypothetical protein Cj1575c	Uncategorized				1.46754				0.101047
140	CJJ81176_RS07555	CJH_08240	Cj1583c	putative peptide ABC-transport system permease protein	E - Amino acid transport and metabolism				2.21412				1.60636
141	CJJ81176_RS07560	CJH_08245	Cj1584c	putative peptide ABC-transport system periplasmic peptide-binding protein	E - Amino acid transport and metabolism				1.83044				1.44884
142	CJJ81176_RS07825		Cj1630	putative TonB transport protein	M - Cell wall/membrane/envelope biogenesis				1.64792				1.68409
143	CJJ81176_RS07845	CJH_08525	Cj1634c	chorismate synthase	E - Amino acid transport and metabolism				0.779117				0.312381
144	CJJ81176_RS07920	CJH_08600	Cj1649	putative lipoprotein	R - General function prediction only				1.12477				1.70472
145	CJJ81176_RS07975	CJH_08650	Cj1660	putative integral membrane protein	S - Function unknown				2.38421				2.0037
146	CJJ81176_RS07985	CJH_08660	Cj1662	putative integral membrane protein	V - Defense mechanisms				1.98457				1.56184
147	CJJ81176_RS08050	CJH_08725	Cj1671c	hypothetical protein Cj1671c	Uncategorized				0.309639				1.91793
148	CJJ81176_RS08305	CJH_08975	Cj1718c	3-isopropylmalate dehydrogenase	C - Energy production and conversion				2.45562				1.71129
149	CJJ81176_RS08310	CJH_08980	Cj1719c	2-isopropylmalate synthase	E - Amino acid transport and metabolism				1.52721				1.41236
150	CJJ81176_RS08315	CJH_08990	Cj1720	hypothetical protein Cj1720	Uncategorized				1.2662				0.191587
151	CJJ81176_RS08345		Cj1728c	small hydrophobic protein	Uncategorized				3.57592				3.51924
152		CJH_02110	Cj0422c	putative H-T-H containing protein	Uncategorized				1.43573				1.92252
153		CJH_02145	Cj0429c	conserved hypothetical protein Cj0429c	R - General function prediction only				2.03502				2.35908
154		CJH_02445	Cj0480c	putative transcriptional regulator	K - Transcription				1.12779				1.20595
155		CJH_03130	Cj0617	hypothetical protein Cj0617 (617 family)	Uncategorized				1.87502				1.66223
156		CJH_03135	Cj0618	hypothetical protein Cj0618 (617 family)	Uncategorized				3.3028				2.68756
157		CJH_04100	Cj0819	small hydrophobic protein	Uncategorized				0.248204				1.85945
158		CJH_07955	Cj1521c	putative CRISPR-associated protein	V - Defense mechanisms				1.4328				3.22377
159		CJH_08250	Cj1585c	putative oxidoreductase	C - Energy production and conversion				1.42014				1.00061
160		CJH_08685	Cj1668c	putative periplasmic protein	Uncategorized				1.80771				1.35361
161		CJH_08755	Cj1677	putative lipoprotein	Uncategorized				1.33139				0.568205
162			Cj0247c	hypothetical protein Cj0247c	Uncategorized				2.73691				2.86282
163			Cj0967	putative periplasmic protein	Uncategorized				4.1181				3.44075
164			Cj0030	hypothetical protein Cj0030	Uncategorized				3.44313				2.99754
165			Cj0031	putative type IIS restriction/modification enzyme	L - Replication, recombination and repair				1.39008				1.15622
166			Cj0033	putative integral membrane protein	Uncategorized				1.51676				1.24918
167			Cj0139	putative endonuclease	V - Defense mechanisms				1.63845				1.40725
168			Cj0524	hypothetical protein Cj0524	Uncategorized				3.76178				2.8857
169			Cj0566	hypothetical protein Cj0566	Uncategorized				2.83079				2.32684
170			Cj0567	hypothetical protein Cj0567	Uncategorized				1.85156				2.04677
171			Cj0568	hypothetical protein Cj0568	Uncategorized				3.01797				2.78456
172			Cj0569	hypothetical protein Cj0569	Uncategorized				3.03801				2.12959
173			Cj0737	putative haemagglutination activity domain containing protein	Uncategorized				4.65457				3.70939
174			Cj0738	hypothetical protein Cj0738	Uncategorized				3.42651				2.03832
175			Cj0739	hypothetical protein Cj0739	Uncategorized				2.3632				-0.142207
176			Cj0747	hypothetical protein Cj0747	Uncategorized				2.24538				-0.167693
177			Cj0814	hypothetical protein Cj0814	Uncategorized				2.25372				1.74199
178			Cj0815	hypothetical protein Cj0815	Uncategorized				3.70156				2.28097
179			Cj0816	hypothetical protein Cj0816	Uncategorized				3.3634				2.99
180			Cj0970	hypothetical protein Cj0970	Uncategorized				3.10363				2.90301
181			Cj0971	hypothetical protein Cj0971	Uncategorized				2.7488				1.06107
182			Cj0972	hypothetical protein Cj0972	Uncategorized				3.92704				3.53106
183			Cj0973	hypothetical protein Cj0973	Uncategorized				3.17639				1.21992
184			Cj1136	putative glycosyltransferase	M - Cell wall/membrane/envelope biogenesis				2.0514				1.59042
185			Cj1137c	putative glycosyltransferase	M - Cell wall/membrane/envelope biogenesis				2.712				2.26422
186			Cj1138	putative glycosyltransferase	M - Cell wall/membrane/envelope biogenesis				2.77658				2.55301
187			Cj1139c	beta-1,3 galactosyltransferase	G - Carbohydrate transport and metabolism				2.2774				1.84849
188			Cj1140	alpha-2,3 sialyltransferase	Uncategorized				1.08124				1.60693
189			Cj1143	two-domain bifunctional protein (beta-1,4-N-acetylgalactosaminyltransferase/CMP-Neu5Ac synthase)	M - Cell wall/membrane/envelope biogenesis				1.36769				0.882343
190			Cj1158c	small hydrophobic protein	S - Function unknown				3.52424				3.04513
191			Cj1159c	small hydrophobic protein	Uncategorized				3.73826				2.7818
192			Cj1160c	putative membrane protein	S - Function unknown				2.71952				1.39554
193			Cj1296	hypothetical protein Cj1296	Uncategorized				2.10812				1.53578
194			Cj1297	hypotehtical protein Cj1297	Uncategorized				1.86971				0.902787
195			Cj1321	putative transferase	Uncategorized				1.29498				1.35363
196			Cj1322	hypothetical protein Cj1322	Uncategorized				2.36098				0.937274
197			Cj1323	hypothetical protein Cj1323	Uncategorized				1.95424				0.913305
198			Cj1329	putative sugar-phosphate nucleotide transferase	J - Translation, ribosomal structure and biogenesis				1.21153				1.05839
199			Cj1330	hypothetical protein Cj1330	R - General function prediction only				0.80627				-0.285737
200			Cj1333	PseD protein	S - Function unknown				1.4914				1.09597
201			Cj1340c	conserved hypothetical protein Cj1340c (1318 family)	S - Function unknown				1.84271				1.72789
202			Cj1341c	motility accessory factor (function unknown)	S - Function unknown				0.975414				0.753043
203			Cj1421c	putative sugar transferase	Uncategorized				0.819585				0.620674
204			Cj1432c	putative sugar transferase	M - Cell wall/membrane/envelope biogenesis				0.64623				0.715617
205			Cj1440c	putative sugar transferase	M - Cell wall/membrane/envelope biogenesis				1.63758				1.44986
206			Cj1441c	UDP-glucose 6-dehydrogenase	M - Cell wall/membrane/envelope biogenesis				1.92022				1.37481
207			Cj1442c	putative sugar transferase	M - Cell wall/membrane/envelope biogenesis				2.42267				2.31717
208			Cj1562	hypothetical protein Cj1562	Uncategorized				2.21045				1.20942

## Sheet: Downregulated
The food-borne pathogen Campylobacter jejuni responds to the bile salt deoxycholate with countermeasures to reactive oxygen species
Nicholas M. Negretti, Christopher R. Gourley, Geremy Clair, Joshua N. Adkins, and Michael E. Konkel
List of downregulated genes represented in Figure 2
Common among all							16 h RNA-Seq log2(Fold Change)				18 h RNA-Seq log2(Fold Change)
	81-176	F38011	NCTC 11168	Annotation	COG category		81-176	F38011	NCTC 11168		81-176	F38011	NCTC 11168
1	CJJ81176_RS00105	CJH_00110	Cj0021c	putative fumarylacetoacetate (FAA) hydrolase family protein	Q - Secondary metabolites biosynthesis, transport and catabolism		-1.29247	-1.4399	-1.18939		-1.51912	-2.49534	-1.37686
2	CJJ81176_RS00370	CJH_00350	Cj0066c	3-dehydroquinate dehydratase	E - Amino acid transport and metabolism		-2.05696	-1.07138	-2.08407		-1.61585	-1.80193	-2.06405
3	CJJ81176_RS00405	CJH_00385	Cj0073c	conserved hypothetical protein Cj0073c	C - Energy production and conversion		-1.42455	-1.12652	-2.23218		-1.35046	-2.04312	-1.52654
4	CJJ81176_RS00410	CJH_00390	Cj0074c	putative iron-sulfur protein	C - Energy production and conversion		-1.84003	-1.48468	-2.42345		-1.52749	-2.19737	-2.14239
5	CJJ81176_RS00415	CJH_00395	Cj0075c	putative oxidoreductase iron-sulfur subunit	C - Energy production and conversion		-1.62027	-1.14686	-1.98929		-1.35328	-1.89022	-1.72912
6	CJJ81176_RS00420	CJH_00400	Cj0076c	L-lactate permease	C - Energy production and conversion		-1.97586	-1.60003	-2.22377		-1.65009	-2.26076	-1.88517
7	CJJ81176_RS00755	CJH_00735	Cj0144	putative methyl-accepting chemotaxis signal transduction protein	N - Cell motility		-0.916272	-1.58768	-1.67515		-0.829353	-1.79883	-1.05769
8	CJJ81176_RS00795	CJH_00795	Cj0152c	putative membrane protein	D - Cell cycle control, cell division, chromosome partitioning		-1.37514	-0.588495	-0.686214		-1.58353	-1.85882	-0.114107
9	CJJ81176_RS01370	CJH_01415	Cj0283c	chemotaxis protein	N - Cell motility		-1.77418	-1.54795	-2.54007		-1.72866	-2.29926	-2.38566
10	CJJ81176_RS01375	CJH_01420	Cj0284c	chemotaxis histidine kinase	N - Cell motility		-1.53329	-1.65226	-1.7392		-1.46988	-2.30876	-1.82226
11	CJJ81176_RS01380	CJH_01425	Cj0285c	chemotaxis protein	N - Cell motility		-1.68106	-0.890564	-0.9548		-1.63897	-1.69157	-0.8943
12	CJJ81176_RS01980	CJH_02035	Cj0409	fumarate reductase flavoprotein subunit	C - Energy production and conversion		-1.64505	-1.07242	-1.13309		-1.79882	-1.44646	-1.46656
13	CJJ81176_RS02035	CJH_02095	Cj0420	putative periplasmic protein	R - General function prediction only		-1.0214	-0.0504523	-1.03063		-0.663768	-1.07717	0.074099
14	CJJ81176_RS02135	CJH_02220	Cj0438	putative succinate dehydrogenase iron-sulfur protein	C - Energy production and conversion		-3.5887	0.288749	1.5309		-3.81441	-1.75694	-1.97445
15	CJJ81176_RS02180	CJH_02265	Cj0449c	conserved hypothetical protein Cj0449c	S - Function unknown		-3.34741	-0.127989	-1.93804		-2.89737	-1.60929	-1.97351
16	CJJ81176_RS02550	CJH_02660	Cj0527c	flagellar basal-body rod protein	N - Cell motility		-1.59899	-0.512076	-1.48587		-2.17295	-0.981787	-1.15561
17	CJJ81176_RS02585	CJH_02700	Cj0534	succinyl-coA synthetase alpha chain	C - Energy production and conversion		-1.30234	-1.03033	-1.12622		-1.1795	-1.63113	-1.53558
18	CJJ81176_RS02595	CJH_02710	Cj0536	OORA subunit of 2-oxoglutarate:acceptor oxidoreductase	C - Energy production and conversion		-1.32809	-0.911891	-1.28215		-1.19427	-1.02307	-1.4211
19	CJJ81176_RS02600	CJH_02715	Cj0537	OORB subunit of 2-oxoglutarate:acceptor oxidoreductase	C - Energy production and conversion		-1.46447	-1.64274	-1.12699		-1.44128	-1.79551	-1.33006
20	CJJ81176_RS02605	CJH_02720	Cj0538	OORC subunit of 2-oxoglutarate:acceptor oxidoreductase	C - Energy production and conversion		-1.18482	-0.817108	-1.39908		-0.854662	-1.15159	-1.13488
21	CJJ81176_RS03105	CJH_03230	Cj0638c	inorganic pyrophosphatase	C - Energy production and conversion		-1.28238	-1.05949	-2.31206		-1.23137	-1.30476	-2.06512
22	CJJ81176_RS03115	CJH_03240	Cj0640c	aspartyl-tRNA synthetase	J - Translation, ribosomal structure and biogenesis		-1.37424	-0.469299	-1.09718		-1.03998	-0.851526	-0.823981
23	CJJ81176_RS03325	CJH_03460	Cj0688	putative phosphate acetyltransferase	C - Energy production and conversion		-1.95845	-0.522753	-1.52368		-1.64006	-1.38094	-1.0876
24	CJJ81176_RS03330	CJH_03465	Cj0689	acetate kinase	C - Energy production and conversion		-1.37614	-1.2588	-1.36824		-1.1274	-1.69383	-1.28371
25	CJJ81176_RS03375	CJH_03510	Cj0698	flagellar basal-body rod protein	N - Cell motility		-0.933529	-2.23019	-1.4275		-0.972987	-1.87629	-1.30916
26	CJJ81176_RS03380	CJH_03515	Cj0699c	glutamine synthetase	E - Amino acid transport and metabolism		-2.74782	-1.69721	-1.09774		-2.29022	-2.37524	-1.69851
27	CJJ81176_RS03485	CJH_03620	Cj0720c	flagellin	N - Cell motility		-3.23727	-1.3185	-1.51394		-2.72302	-1.96495	-1.68092
28	CJJ81176_RS03555	CJH_03690	Cj0734c	histidine-binding protein precursor	E - Amino acid transport and metabolism		-1.07078	-1.0158	-0.8536		-0.927222	-1.51454	-0.621345
29	CJJ81176_RS03625	CJH_03800	Cj0758	heat shock protein GrpE	O - Posttranslational modification, protein turnover, chaperones		-3.13339	-1.72175	-1.41188		-3.07656	-1.51534	-1.42976
30	CJJ81176_RS03670	CJH_03825	Cj0762c	aspartate aminotransferase	E - Amino acid transport and metabolism		-2.66756	-0.923954	-1.137		-1.85336	-1.49037	-1.3739
31	CJJ81176_RS03720	CJH_03875	Cj0772c	putative NLPA family lipoprotein	P - Inorganic ion transport and metabolism		-1.56563	-1.65254	-1.0655		-1.80437	-2.21545	-0.738823
32	CJJ81176_RS03740	CJH_03895	Cj0776c	putative periplasmic protein	Uncategorized		-1.28516	-0.966705	-1.32185		-1.52406	-1.59951	-0.992307
33	CJJ81176_RS03760	CJH_03915	Cj0780	periplasmic nitrate reductase	C - Energy production and conversion		-1.90863	-1.35957	-1.56913		-1.58643	-1.52893	-1.92485
34	CJJ81176_RS03765	CJH_03920	Cj0781	putative ferredoxin	C - Energy production and conversion		-1.93667	-1.39105	-1.91708		-1.91816	-1.56956	-2.78398
35	CJJ81176_RS03770	CJH_03925	Cj0782	putative ferredoxin	C - Energy production and conversion		-1.40928	-1.67546	-1.8213		-1.34555	-2.18352	-2.15694
36	CJJ81176_RS03775	CJH_03930	Cj0783	periplasmic nitrate reductase small subunit (cytochrome C-type protein)	C - Energy production and conversion		-1.86345	-1.68395	-2.39509		-1.8485	-2.08668	-2.96167
37	CJJ81176_RS04015	CJH_04180	Cj0835c	aconitate hydratase	C - Energy production and conversion		-2.18493	-0.918489	-2.14083		-1.76768	-1.33294	-1.92278
38	CJJ81176_RS04105	CJH_04270	Cj0853c	glutamate-1-semialdehyde 2,1-aminomutase	Uncategorized		-1.75258	-1.53724	-0.824692		-1.52543	-2.09813	-0.659702
39	CJJ81176_RS04325	CJH_04505	Cj0903c	putative amino-acid transport protein	E - Amino acid transport and metabolism		-1.51141	-2.19901	-1.28341		-1.26358	-2.97931	-0.576132
40	CJJ81176_RS04405	CJH_04590	Cj0920c	putative ABC-type amino-acid transporter permease protein	E - Amino acid transport and metabolism		-1.71296	-1.59673	-1.21078		-1.38515	-2.00655	-0.830392
41	CJJ81176_RS04410	CJH_04595	Cj0921c	aspartate/glutamate-binding ABC transporter protein	E - Amino acid transport and metabolism		-1.6323	-2.07409	-1.47007		-1.59989	-2.79897	-1.08544
42	CJJ81176_RS04415	CJH_04600	Cj0922c	ABC-type amino-acid transporter ATP-binding protein	E - Amino acid transport and metabolism		-1.84986	-1.08094	-1.32873		-1.70465	-2.35009	-0.398467
43	CJJ81176_RS05155	CJH_05340	Cj1061c	isoleucyl-tRNA synthetase	J - Translation, ribosomal structure and biogenesis		-1.20653	-0.748916	-1.06252		-0.838889	-1.30213	-0.853116
44	CJJ81176_RS05395	CJH_05580	Cj1110c	putative MCP-type signal transduction protein	N - Cell motility		-1.27001	-0.910168	-1.48722		-0.830098	-1.75267	-1.4578
45	CJJ81176_RS05790	CJH_05955	Cj1192	putative C4-dicarboxylate transport protein	C - Energy production and conversion		-2.33437	-1.07511	-1.1747		-2.01704	-1.11999	-1.0738
46	CJJ81176_RS06130	CJH_06290	Cj1259	major outer membrane protein	Uncategorized		-1.27385	-4.03249	-2.63374		-0.938597	-4.3639	-2.66241
47	CJJ81176_RS06160	CJH_06320	Cj1265c	Ni/Fe-hydrogenase B-type cytochrome subunit	C - Energy production and conversion		-1.12459	-1.90585	-2.20959		-0.600447	-2.04774	-1.72612
48	CJJ81176_RS06165	CJH_06325	Cj1266c	Ni/Fe-hydrogenase large subunit	C - Energy production and conversion		-1.45738	-1.76541	-2.5664		-1.06261	-2.23142	-1.96463
49	CJJ81176_RS06170	CJH_06330	Cj1267c	Ni/Fe-hydrogenase small chain	C - Energy production and conversion		-1.47811	-2.18199	-2.19836		-1.09055	-2.67358	-1.86711
50	CJJ81176_RS06435	CJH_06710	Cj1338c	flagellin	N - Cell motility		-1.5804	-2.23717	-1.84748		-1.38134	-1.42878	-1.85822
51	CJJ81176_RS06440	CJH_06715	Cj1339c	flagellin	N - Cell motility		-1.49864	-4.00448	-2.76018		-1.44124	-3.51116	-2.43434
52	CJJ81176_RS06745	CJH_07100	Cj1403c	glyceraldehyde 3-phosphate dehydrogenase	G - Carbohydrate transport and metabolism		-0.994632	-0.42246	-2.31446		-0.399227	-0.879383	-1.7896
53	CJJ81176_RS07075	CJH_07735	Cj1476c	pyruvate-flavodoxin oxidoreductase	C - Energy production and conversion		-1.57809	-0.832699	-1.82663		-1.42161	-1.13919	-1.39991
54	CJJ81176_RS07085	CJH_07745	Cj1478c	outer membrane fibronectin-binding protein	M - Cell wall/membrane/envelope biogenesis		-1.20262	-0.744818	-2.21967		-0.464259	-1.37554	-1.59014
55	CJJ81176_RS07125	CJH_07785	Cj1486c	putative periplasmic protein	Uncategorized		-0.835514	-1.90153	-1.47701		-0.864278	-2.10377	-1.58662
56	CJJ81176_RS07130	CJH_07790	Cj1487c	cb-type cytochrome C oxidase subunit III	C - Energy production and conversion		-0.830633	-1.85745	-1.54092		-1.07455	-2.37205	-1.97725
57	CJJ81176_RS07135	CJH_07795	Cj1488c	cb-type cytochrome C oxidase subunit IV	C - Energy production and conversion		-0.570875	-0.792375	-1.40645		-1.21353	-1.78692	-1.5492
58	CJJ81176_RS07140	CJH_07800	Cj1489c	cb-type cytochrome C oxidase subunit II	C - Energy production and conversion		-1.57295	-1.81986	-2.44767		-1.65437	-2.0406	-2.45585
59	CJJ81176_RS07145	CJH_07805	Cj1490c	cb-type cytochrome C oxidase subunit I	C - Energy production and conversion		-2.16339	-1.64244	-1.90238		-1.9025	-2.136	-2.06996
60	CJJ81176_RS07200	CJH_07860	Cj1501	conserved hypothetical protein Cj1501	O - Posttranslational modification, protein turnover, chaperones		-0.910416	-1.47751	-1.28388		-0.368786	-2.06545	-0.287747
61	CJJ81176_RS07205	CJH_07865	Cj1502c	putative sodium/proline symporter	E - Amino acid transport and metabolism		-1.3388	-1.39319	-1.41765		-1.08471	-2.15459	-1.19764
62	CJJ81176_RS07225	CJH_07885	Cj1506c	putative MCP-type signal transduction protein	N - Cell motility		-1.23275	-0.989872	-1.52		-1.10677	-1.23301	-1.49089
63	CJJ81176_RS07340	CJH_08010	Cj1536c	UTP--glucose-1-phosphate uridylyltransferase	M - Cell wall/membrane/envelope biogenesis		-0.826477	-1.53696	-0.940369		-0.790267	-1.51864	-0.978548
64	CJJ81176_RS07345	CJH_08015	Cj1537c	acetyl-coenzyme A synthetase	I - Lipid transport and metabolism		-1.67661	-1.35936	-0.467744		-1.69241	-1.09154	-1.27452
65	CJJ81176_RS07370	CJH_08040	Cj1542	putative allophanate hydrolase subunit 1	E - Amino acid transport and metabolism		-1.95895	-1.36962	-1.26551		-0.835374	-1.40757	-1.31918
66	CJJ81176_RS07470	CJH_08155	Cj1566c	NADH dehydrogenase I chain N	C - Energy production and conversion		-1.36154	-1.09869	-1.55722		-0.998267	-1.36976	-1.15771
67	CJJ81176_RS07475	CJH_08160	Cj1567c	NADH dehydrogenase I chain M	C - Energy production and conversion		-0.819995	-1.55215	-0.996501		-0.899491	-1.6178	-0.958413
68	CJJ81176_RS07480	CJH_08165	Cj1568c	NADH dehydrogenase I chain L	C - Energy production and conversion		-1.26172	-1.41225	-1.40405		-1.05439	-1.66844	-1.30721
69	CJJ81176_RS07485	CJH_08170	Cj1569c	NADH dehydrogenase I chain K	C - Energy production and conversion		-1.02633	-1.30004	-1.60903		-1.23481	-2.26383	-1.76208
70	CJJ81176_RS07495	CJH_08180	Cj1571c	NADH dehydrogenase I chain I	C - Energy production and conversion		-0.986779	-2.16772	-1.39426		-0.706606	-2.29534	-0.932068
71	CJJ81176_RS07500	CJH_08185	Cj1572c	NADH dehydrogenase I chain H	C - Energy production and conversion		-0.926063	-1.7415	-1.137		-0.804436	-2.1157	-0.980734
72	CJJ81176_RS07505	CJH_08190	Cj1573c	putative NADH dehydrogenase I chain G	C - Energy production and conversion		-0.918762	-0.790441	-0.858841		-0.859368	-1.21197	-0.433753
73	CJJ81176_RS07520	CJH_08205	Cj1576c	NADH dehydrogenase I chain D	C - Energy production and conversion		-1.38732	-1.31712	-1.32053		-1.26047	-1.42749	-1.48124
74	CJJ81176_RS07525	CJH_08210	Cj1577c	NADH dehydrogenase I chain C	C - Energy production and conversion		-0.77233	-1.67339	-0.842588		-1.20127	-2.467	-0.514305
75	CJJ81176_RS07530	CJH_08215	Cj1578c	NADH dehydrogenase I chain B	C - Energy production and conversion		-1.17723	-1.61329	-1.54575		-1.15033	-2.07931	-1.95476
76	CJJ81176_RS07535	CJH_08220	Cj1579c	NADH dehydrogenase I chain A	C - Energy production and conversion		-0.947646	-1.40743	-0.997837		-1.25965	-1.97884	-1.51868
77	CJJ81176_RS07690	CJH_08360	Cj1607	2-C-methyl-D-erythritol 4-phosphate cytidylyltransferase/ 2-C-methyl-D-erythritol 2,4-cyclodiphosphate synthase	I - Lipid transport and metabolism		-1.44932	-0.841349	-1.10607		-1.47265	-1.19751	-0.706267
78	CJJ81176_RS07750	CJH_08420	Cj1619	alpha-ketoglutarate permease	G - Carbohydrate transport and metabolism		-1.47338	-0.556718	-1.63902		-1.11526	-1.65903	-0.998058
79	CJJ81176_RS08055	CJH_08730	Cj1672c	enolase	G - Carbohydrate transport and metabolism		-1.00916	0.0738189	-1.72121		-0.677577	-0.806414	-1.44482
80	CJJ81176_RS08090	CJH_08775	Cj1682c	citrate synthase	C - Energy production and conversion		-2.88113	-0.932897	-2.5149		-2.40856	-1.47879	-2.2523
Common between 81-176 and F38011							16 h RNA-Seq log2(Fold Change)				18 h RNA-Seq log2(Fold Change)
	81-176	F38011	NCTC 11168	Annotation	COG category		81-176	F38011	NCTC 11168		81-176	F38011	NCTC 11168
1	CJJ81176_RS00035	CJH_00035	Cj0007	glutamate synthase (NADPH) large subunit	E - Amino acid transport and metabolism		-2.20739	-1.17176			-2.01539	-1.32907
2	CJJ81176_RS00360	CJH_00340	Cj0064c	flagellar biosynthesis protein	N - Cell motility		-1.30901	-0.204434			-1.66725	-0.810791
3	CJJ81176_RS00535	CJH_00515	Cj0100	parA family protein	N - Cell motility		-0.480566	-0.528126			-0.989154	-0.829348
4	CJJ81176_RS01365	CJH_01410	Cj0282c	putative phosphoserine phosphatase	E - Amino acid transport and metabolism		-1.28947	-0.515971			-0.829362	-1.47332
5	CJJ81176_RS01780	CJH_01840	Cj0370	30S ribosomal protein S21	J - Translation, ribosomal structure and biogenesis		-1.55687	0.190021			-1.74522	-2.1343
6	CJJ81176_RS01895	CJH_01955	Cj0393c	putative malate:quinone oxidoreductase	G - Carbohydrate transport and metabolism		-2.30421	-0.210463			-1.49844	-1.1045
7	CJJ81176_RS01915	CJH_01975	Cj0397c	hypothetical protein Cj0397c	Uncategorized		-1.31621	-0.0217738			-0.986459	-1.0805
8	CJJ81176_RS01975	CJH_02030	Cj0408	fumarate reductase cytochrome B subunit	Uncategorized		-1.88223	-1.16184			-1.79815	-1.14519
9	CJJ81176_RS01985	CJH_02040	Cj0410	fumarate reductase iron-sulfur protein	C - Energy production and conversion		-1.63082	-1.21654			-1.73505	-1.93754
10	CJJ81176_RS02190	CJH_02275	Cj0451	ribulose-phosphate 3-epimerase	G - Carbohydrate transport and metabolism		-0.0721256	-0.670831			-0.930148	-0.916552
11	CJJ81176_RS02675	CJH_02795	Cj0552	putative membrane protein	S - Function unknown		-1.09844	-0.597283			-1.08369	-1.03999
12	CJJ81176_RS02680	CJH_02800	Cj0553	putative integral membrane protein	S - Function unknown		-2.30634	-0.773561			-1.46932	-2.05403
13	CJJ81176_RS02685	CJH_02805	Cj0554	hypothetical protein Cj0554	Uncategorized		-1.4824	-0.52811			-1.47311	-1.67017
14	CJJ81176_RS02690	CJH_02810	Cj0555	putative dicarboxylate carrier protein MatC	P - Inorganic ion transport and metabolism		-0.192971	-0.616698			-0.78219	-0.941771
15	CJJ81176_RS02785	CJH_02905	Cj0572	GTP cyclohydrolase II / 3,4-dihydroxy-2-butanone 4-phosphate synthase	H - Coenzyme transport and metabolism		-1.67127	-0.503649			-1.45065	-0.986161
16	CJJ81176_RS03180	CJH_03305	Cj0653c	putative aminopeptidase	E - Amino acid transport and metabolism		-1.19857	-1.29293			-0.793376	-1.4223
17	CJJ81176_RS03255	CJH_03375	Cj0671	anaerobic C4-dicarboxylate transporter	G - Carbohydrate transport and metabolism		-4.1525	-0.626119			-3.74443	-1.27628
18	CJJ81176_RS03315	CJH_03450	Cj0686	4-hydroxy-3-methylbut-2-en-1-yl diphosphate synthase	I - Lipid transport and metabolism		-0.692878	-0.680363			-1.0195	-0.894254
19	CJJ81176_RS03480	CJH_03615	Cj0719c	conserved hypothetical protein Cj0719c	R - General function prediction only		-2.22989	-0.682847			-2.34154	-1.8254
20	CJJ81176_RS03715	CJH_03870	Cj0771c	putative NLPA family lipoprotein	P - Inorganic ion transport and metabolism		-1.64606	-1.09167			-1.22056	-1.47091
21	CJJ81176_RS04110	CJH_04275	Cj0854c	putative periplasmic protein	C - Energy production and conversion		-1.60498	-0.969305			-1.99597	-1.88857
22	CJJ81176_RS04300	CJH_04480	Cj0898	putative histidine triad (HIT) family protein	F - Nucleotide transport and metabolism		-1.61776	-1.73606			-1.57205	-1.87231
23	CJJ81176_RS04320	CJH_04500	Cj0902	putative glutamine transport ATP-binding protein	E - Amino acid transport and metabolism		-1.0141	-0.245959			-0.686373	-0.874554
24	CJJ81176_RS04355	CJH_04535	Cj0910	putative periplasmic protein	Uncategorized		-3.49435	0.202687			-3.07708	-1.56606
25	CJJ81176_RS04400	CJH_04585	Cj0919c	putative ABC-type amino-acid transporter permease protein	E - Amino acid transport and metabolism		-1.55971	-1.06835			-1.41235	-1.03877
26	CJJ81176_RS04425	CJH_04610	Cj0924c	putative MCP protein-glutamate methylesterase	N - Cell motility		-1.37635	-0.415185			-1.65735	-0.964406
27	CJJ81176_RS04700	CJH_04855	Cj0965c	putative acyl-CoA thioester hydrolase	I - Lipid transport and metabolism		-1.31403	-1.1715			-1.87923	-1.92753
28	CJJ81176_RS06705	CJH_07060	Cj1394	putative fumarate lyase	F - Nucleotide transport and metabolism		-1.22163	-1.11269			-0.144294	-0.697371
29	CJJ81176_RS07490	CJH_08175	Cj1570c	NADH dehydrogenase I chain J	C - Energy production and conversion		-1.13221	-1.50173			-0.336479	-1.75888
30	CJJ81176_RS07795	CJH_08475	Cj1624c	L-serine dehydratase	E - Amino acid transport and metabolism		-1.75913	-2.08813			-1.26138	-2.60853
31	CJJ81176_RS07800	CJH_08480	Cj1625c	amino acid transporter	E - Amino acid transport and metabolism		-1.37732	-1.90605			-1.03153	-2.13496
32	CJJ81176_RS07970	CJH_08645	Cj1659	periplasmic protein p19	M - Cell wall/membrane/envelope biogenesis		-0.478365	-1.13522			-1.40478	-1.13976
33	CJJ81176_RS08335	CJH_09010	Cj1726c	homoserine O-succinyltransferase	E - Amino acid transport and metabolism		-2.43199	-1.70504			-0.767756	-2.93599
Common between 81-176 and NCTC 11168							16 h RNA-Seq log2(Fold Change)				18 h RNA-Seq log2(Fold Change)
	81-176	F38011	NCTC 11168	Annotation	COG category		81-176	F38011	NCTC 11168		81-176	F38011	NCTC 11168
1	CJJ81176_RS00025	CJH_00025	Cj0005c	molydopterin containing oxidoreductase	C - Energy production and conversion		-1.06136		-0.484374		-0.616931		-0.880175
2	CJJ81176_RS00260	CJH_00245	Cj0042	putative flagellar hook assembly protein	N - Cell motility		-2.31301		-1.95641		-1.66338		-1.62259
3	CJJ81176_RS00265	CJH_00250	Cj0043	flagellar hook protein	N - Cell motility		-1.51579		-1.34602		-1.38536		-1.27065
4	CJJ81176_RS00435	CJH_00415	Cj0079c	cytolethal distending toxin A	Uncategorized		-0.654485		-1.86111		-0.967324		-1.45074
5	CJJ81176_RS00470	CJH_00450	Cj0087	aspartate ammonia-lyase	E - Amino acid transport and metabolism		-3.02535		-0.528661		-2.14084		-1.32273
6	CJJ81176_RS00475	CJH_00455	Cj0088	anaerobic C4-dicarboxylate transporter	G - Carbohydrate transport and metabolism		-3.60704		-0.164201		-2.42723		-1.88212
7	CJJ81176_RS01280	CJH_01325	Cj0264c	molybdopterin containing oxidoreductase	C - Energy production and conversion		-4.14189		-1.01618		-4.00035		-1.55097
8	CJJ81176_RS01285	CJH_01330	Cj0265c	putative cytochrome C-type haem-binding periplasmic protein	Uncategorized		-4.53111		-1.62313		-3.43197		-1.91505
9	CJJ81176_RS01620	CJH_01680	Cj0337c	putative flagellar motor proton channel	N - Cell motility		-0.977877		-0.900041		-0.644155		-1.38837
10	CJJ81176_RS01845	CJH_01905	Cj0383c	6,7-dimethyl-8-ribityllumazine synthase	H - Coenzyme transport and metabolism		-1.27714		-1.85031		-0.4038		-1.44867
11	CJJ81176_RS01910	CJH_01970	Cj0396c	putative lipoprotein	Uncategorized		-0.786817		-1.02822		-0.244248		-1.17514
12	CJJ81176_RS02175	CJH_02260	Cj0448c	putative MCP-type signal transduction protein	N - Cell motility		-3.81416		-1.3866		-3.03034		-1.74517
13	CJJ81176_RS02245	CJH_02330	Cj0462	putative radical SAM domain protein	H - Coenzyme transport and metabolism		-0.845984		-0.680218		-0.564726		-0.619772
14	CJJ81176_RS02545	CJH_02655	Cj0526c	flagellar hook-basal body complex protein	N - Cell motility		-1.64316		-1.44123		-1.68447		-1.53461
15	CJJ81176_RS02555	CJH_02665	Cj0528c	flagellar basal-body rod protein	N - Cell motility		-2.48383		-2.15282		-1.527		-2.04203
16	CJJ81176_RS02650	CJH_02765	Cj0547	flagellar protein	R - General function prediction only		-1.06514		-2.32231		-1.44075		-2.46717
17	CJJ81176_RS02655	CJH_02770	Cj0548	flagellar hook-associated protein	N - Cell motility		-1.49793		-1.3818		-1.46722		-1.76836
18	CJJ81176_RS02660	CJH_02775	Cj0549	flagellar protein	N - Cell motility		-0.925093		-1.43727		-1.62636		-1.50166
19	CJJ81176_RS02795	CJH_02915	Cj0574	acetolactate synthase large subunit	E - Amino acid transport and metabolism		-1.23314		-0.563919		-1.06487		-0.680221
20	CJJ81176_RS02985	CJH_03105	Cj0612c	ferritin	P - Inorganic ion transport and metabolism		-3.33713		-1.39379		-2.70652		-0.61531
21	CJJ81176_RS03045	CJH_03170	Cj0625	hydrogenase isoenzymes formation protein	O - Posttranslational modification, protein turnover, chaperones		-0.646168		-1.1461		-0.896633		-0.999827
22	CJJ81176_RS03320	CJH_03455	Cj0687c	putative flagellar L-ring protein precursor	N - Cell motility		-1.76648		-1.50872		-1.0711		-1.40344
23	CJJ81176_RS03370	CJH_03505	Cj0697	flagellar basal-body rod protein	N - Cell motility		-1.33729		-0.619596		-1.09289		-0.9283
24	CJJ81176_RS03385	CJH_03520	Cj0700	hypothetical protein Cj0700	Uncategorized		-1.51409		-0.564021		-1.31089		-0.966364
25	CJJ81176_RS03395	CJH_03530	Cj0702	phosphoribosylaminoimidazole carboxylase catalytic subunit	F - Nucleotide transport and metabolism		-0.698308		-1.43396		-0.872025		-1.69652
26	CJJ81176_RS03510	CJH_03645	Cj0725c	molybdopterin biosynthesis protein	H - Coenzyme transport and metabolism		-1.22137		-0.80056		-0.973865		-0.836009
27	CJJ81176_RS03630	CJH_03805	Cj0759	heat shock protein DnaK	O - Posttranslational modification, protein turnover, chaperones		-1.80137		-1.4179		-2.21926		-1.76491
28	CJJ81176_RS04130	CJH_04295	Cj0858c	UDP-N-acetylglucosamine 1-carboxyvinyltransferase	M - Cell wall/membrane/envelope biogenesis		-1.20363		-0.851848		-1.3804		-0.991303
29	CJJ81176_RS04135	CJH_04300	Cj0859c	hypothetical protein Cj0859c	Uncategorized		-1.78949		-2.95487		-1.38338		-2.34538
30	CJJ81176_RS04235	CJH_04415	Cj0887c	putative flagellin	N - Cell motility		-1.67059		-1.46396		-1.4976		-1.66438
31	CJJ81176_RS04435	CJH_04620	Cj0926	putative membrane protein	Uncategorized		-0.60419		-0.632598		-2.03433		-1.29947
32	CJJ81176_RS04735	CJH_04900	Cj0977	hypothetical protein Cj0977	Uncategorized		-0.202993		-1.73027		-0.942331		-1.46527
33	CJJ81176_RS05040	CJH_05200	Cj1037c	pyruvate carboxylase A subunit	I - Lipid transport and metabolism		-1.8204		-0.69687		-0.929514		-0.96761
34	CJJ81176_RS05930	CJH_06095	Cj1220	10 kD chaperonin (cpn10)	O - Posttranslational modification, protein turnover, chaperones		-2.89253		-1.61861		-3.2118		-0.833618
35	CJJ81176_RS05935	CJH_06100	Cj1221	60 kD chaperonin (cpn60)	O - Posttranslational modification, protein turnover, chaperones		-1.89685		-2.01254		-2.04558		-1.83214
36	CJJ81176_RS06125	CJH_06285	Cj1258	putative phosphotyrosine protein phosphatase	T - Signal transduction mechanisms		-1.58199		-0.933953		-1.65027		-0.971079
37	CJJ81176_RS06140	CJH_06300	Cj1261	two-component regulator	T - Signal transduction mechanisms		-1.58825		-1.96701		-1.93233		-1.4174
38	CJJ81176_RS06295	CJH_06540	Cj1291c	putative biotin carboxyl carrier protein of acetyl-CoA carboxylase	H - Coenzyme transport and metabolism		-1.05188		-1.37426		-0.896043		-1.65343
39	CJJ81176_RS06305	CJH_06550	Cj1293	UDP-GlcNAc-specific C4,6 dehydratase/C5 epimerase	M - Cell wall/membrane/envelope biogenesis		-1.15316		-1.38715		-0.633353		-1.24796
40	CJJ81176_RS06410	CJH_06660	Cj1316c	pseudaminic acid biosynthesis PseA protein	J - Translation, ribosomal structure and biogenesis		-1.25324		-1.40073		-1.40536		-1.30417
41	CJJ81176_RS06540		Cj1357c	putative periplasmic cytochrome C	P - Inorganic ion transport and metabolism		-3.9687		-1.29108		-3.98413		-2.27719
42	CJJ81176_RS06545	CJH_06885	Cj1358c	putative periplasmic cytochrome C	C - Energy production and conversion		-4.54171		-1.34067		-3.60027		-1.98719
43	CJJ81176_RS06550	CJH_06890	Cj1359	polyphosphate kinase	P - Inorganic ion transport and metabolism		-2.09136		-0.741391		-1.92041		-0.997147
44	CJJ81176_RS06635	CJH_06990	Cj1377c	putative ferredoxin	C - Energy production and conversion		-1.00274		-0.75763		-0.718308		-0.351335
45	CJJ81176_RS06950	CJH_07605	Cj1450	putative ATP/GTP-binding protein	Uncategorized		-1.88827		-2.09891		-1.67965		-1.6033
46	CJJ81176_RS06995	CJH_07655	Cj1459	hypothetical protein Cj1459	C - Energy production and conversion		-1.08563		-1.09754		-0.576885		0.230216
47	CJJ81176_RS07010	CJH_07670	Cj1462	flagellar P-ring protein	N - Cell motility		-2.06157		-1.65122		-1.73745		-2.05102
48	CJJ81176_RS07015	CJH_07675	Cj1463	hypothetical protein Cj1463	Uncategorized		-1.48742		-1.18867		-2.14934		-1.62527
49	CJJ81176_RS07020	CJH_07680	Cj1464	hypothetical protein Cj1464	Uncategorized		-1.19396		-1.31088		-1.67454		0.00955703
50	CJJ81176_RS07025	CJH_07685	Cj1465	hypothetical protein Cj1465	Uncategorized		-1.00976		-2.29094		-1.33667		-1.6048
51	CJJ81176_RS07030	CJH_07690	Cj1466	putative flagellar hook-associated protein	N - Cell motility		-1.52047		-1.16177		-1.2739		-1.348
52	CJJ81176_RS07215	CJH_07875	Cj1504c	putative selenide,water dikinase	E - Amino acid transport and metabolism		-1.5675		-0.547485		-0.603479		-0.938013
53	CJJ81176_RS07385	CJH_08055	Cj1545c	MdaB protein homolog	R - General function prediction only		-1.76985		-1.63822		-1.19894		-1.34294
54	CJJ81176_RS07425		Cj1553c	putative type I restriction enzyme M protein	V - Defense mechanisms		-1.04666		-0.352978		-1.72886		-0.907061
55	CJJ81176_RS07700	CJH_08370	Cj1609	putative sulfate adenylyltransferase	P - Inorganic ion transport and metabolism		-1.13657		-1.2613		-1.26198		-1.0397
56	CJJ81176_RS07890	CJH_08570	Cj1643	putative periplasmic protein	Uncategorized		-0.647613		-0.937095		-0.0773836		-1.2073
57	CJJ81176_RS08350	CJH_09020	Cj1729c	flagellar hook subunit protein	N - Cell motility		-1.74715		-2.43725		-1.18764		-2.17905
Common between F38011 and NCTC 11168							16 h RNA-Seq log2(Fold Change)				18 h RNA-Seq log2(Fold Change)
	81-176	F38011	NCTC 11168	Annotation	COG category		81-176	F38011	NCTC 11168		81-176	F38011	NCTC 11168
1	CJJ81176_RS00015	CJH_00015	Cj0003	DNA gyrase subunit B	L - Replication, recombination and repair			-0.697638	-1.06727			-0.723237	-1.13498
2	CJJ81176_RS00085	CJH_00090	Cj0017c	disulphide bond formation protein	O - Posttranslational modification, protein turnover, chaperones			-1.38006	-1.55148			-1.3469	-1.19487
3	CJJ81176_RS00095	CJH_00100	Cj0019c	putative MCP-domain signal transduction protein	N - Cell motility			-1.73676	-2.23353			-1.79525	-1.89992
4	CJJ81176_RS00100	CJH_00105	Cj0020c	cytochrome C551 peroxidase	O - Posttranslational modification, protein turnover, chaperones			0.0370441	-1.20672			-0.860171	-0.71399
5	CJJ81176_RS00235	CJH_00220	Cj0037c	putative cytochrome C	C - Energy production and conversion			-1.65614	-1.16755			-1.10614	-0.434044
6	CJJ81176_RS00460	CJH_00440	Cj0085c	putative amino acid recemase	M - Cell wall/membrane/envelope biogenesis			-0.152535	-1.32977			-0.952672	-0.219414
7	CJJ81176_RS00545	CJH_00525	Cj0102	ATP synthase F0 sector B' subunit	C - Energy production and conversion			-1.1355	-0.746993			-1.95706	-0.368984
8	CJJ81176_RS00560	CJH_00540	Cj0105	ATP synthase F1 sector alpha subunit	C - Energy production and conversion			-0.441972	-1.29391			-0.752368	-0.929967
9	CJJ81176_RS00570	CJH_00550	Cj0107	ATP synthase F1 sector beta subunit	C - Energy production and conversion			-1.01225	-2.02002			-1.09861	-2.06789
10	CJJ81176_RS00595	CJH_00575	Cj0112	putative TolB precursor protein	U - Intracellular trafficking, secretion, and vesicular transport			-0.478696	-1.18573			-0.63686	-0.559864
11	CJJ81176_RS00600	CJH_00580	Cj0113	peptidoglycan associated lipoprotein (omp18)	M - Cell wall/membrane/envelope biogenesis			-1.45708	-1.65783			-1.74705	-2.06704
12	CJJ81176_RS00610	CJH_00590	Cj0115	FKBP-type peptidyl-prolyl cis-trans isomerase	O - Posttranslational modification, protein turnover, chaperones			-0.894402	-0.975294			-1.2494	-0.985728
13	CJJ81176_RS00615	CJH_00595	Cj0116	malonyl CoA-acyl carrier protein transacylase	I - Lipid transport and metabolism			-1.19908	-1.36948			-1.66344	-0.563833
14	CJJ81176_RS00620	CJH_00600	Cj0117	5'-methylthioadenosine/S-adenosylhomocysteine nucleosidase	F - Nucleotide transport and metabolism			-1.00174	-1.48801			-0.859417	-1.40285
15	CJJ81176_RS00745	CJH_00725	Cj0142c	putative ABC transporter ATP-binding protein	P - Inorganic ion transport and metabolism			-0.949231	-1.52511			-0.600631	-0.372612
16	CJJ81176_RS00925	CJH_00950	Cj0183	putative integral membrane protein with haemolysin domain	R - General function prediction only			-0.587646	-2.11818			-0.858354	-1.75288
17	CJJ81176_RS00970	CJH_00995	Cj0192c	ATP-dependent Clp protease proteolytic subunit	O - Posttranslational modification, protein turnover, chaperones			-0.30585	-0.769091			-0.952446	-0.0804495
18	CJJ81176_RS00975	CJH_01000	Cj0193c	trigger factor (peptidyl-prolyl cis /trans isomerase, chaperone)	O - Posttranslational modification, protein turnover, chaperones			-0.921821	-0.971098			-1.30664	-0.680584
19	CJJ81176_RS01270	CJH_01315	Cj0262c	putative methyl-accepting chemotaxis signal transduction protein	N - Cell motility			-1.01921	-1.75383			-0.895054	-1.41926
20	CJJ81176_RS01490	CJH_01550	Cj0311	putative 50S ribosomal protein L25 (general stress protein Ctc)	J - Translation, ribosomal structure and biogenesis			-1.78758	-1.4906			-1.45689	-1.28621
21	CJJ81176_RS01730	CJH_01790	Cj0360	phosphoglucosamine mutase	G - Carbohydrate transport and metabolism			-1.14755	-1.09209			-1.04196	-1.27952
22	CJJ81176_RS01800	CJH_01855	Cj0373	putative D-2-hydroxyacid dehydrogenase	C - Energy production and conversion			-0.721992	-0.955839			-1.11325	-1.00067
23	CJJ81176_RS01885	CJH_01945	Cj0391c	hypothetical protein Cj0391c	Uncategorized			-0.753783	-1.34519			-1.06339	-0.610179
24	CJJ81176_RS01890	CJH_01950	Cj0392c	pyruvate kinase	G - Carbohydrate transport and metabolism			-0.393707	-1.35118			-0.893562	-0.739497
25	CJJ81176_RS01925	CJH_01985	Cj0399	colicin V production protein homolog	S - Function unknown			-0.891041	-0.868367			-1.17352	-0.687239
26	CJJ81176_RS01940	CJH_02000	Cj0402	serine hydroxymethyltransferase	E - Amino acid transport and metabolism			-1.21923	-1.5837			-1.32848	-1.1679
27	CJJ81176_RS01955	CJH_02010	Cj0404	putative transmembrane protein	D - Cell cycle control, cell division, chromosome partitioning			-1.09843	-2.00795			-0.933516	-1.60714
28	CJJ81176_RS01965	CJH_02020	Cj0406c	putative lipoprotein	Uncategorized			-0.446649	-0.939501			-1.00292	-0.479778
29	CJJ81176_RS02225	CJH_02310	Cj0458c	putative tRNA 2-methylthioadenosine synthase	J - Translation, ribosomal structure and biogenesis			-0.234305	-0.735466			-0.929368	-0.309871
30	CJJ81176_RS02305	CJH_02390	Cj0470	elongation factor TU	J - Translation, ribosomal structure and biogenesis			-1.41094	-2.20257			-1.72605	-2.15449
31	CJJ81176_RS02310	CJH_02395	Cj0471	50S ribosomal protein L33	J - Translation, ribosomal structure and biogenesis			-1.25758	-2.2603			-2.14251	-1.82861
32	CJJ81176_RS02325	CJH_02410	Cj0473	transcription antitermination protein	K - Transcription			-0.608687	-1.55923			-1.06188	-0.943811
33	CJJ81176_RS02330	CJH_02415	Cj0474	50S ribosomal protein L11	J - Translation, ribosomal structure and biogenesis			-0.762542	-1.53669			-1.23542	-1.10836
34	CJJ81176_RS02335	CJH_02420	Cj0475	50S ribosomal protein L1	J - Translation, ribosomal structure and biogenesis			-0.746077	-1.81062			-0.981635	-1.45186
35	CJJ81176_RS02340	CJH_02425	Cj0476	50S ribosomal protein L10	J - Translation, ribosomal structure and biogenesis			-1.56574	-1.27683			-1.93083	-0.885794
36	CJJ81176_RS02345	CJH_02430	Cj0477	50S ribosomal protein L7/L12	J - Translation, ribosomal structure and biogenesis			-2.0612	-2.58546			-2.22849	-2.14229
37	CJJ81176_RS02355	CJH_02440	Cj0479	DNA-directed RNA polymerase beta' chain	K - Transcription			-0.833332	-1.32228			-0.938969	-0.957723
38	CJJ81176_RS02370	CJH_02505	Cj0493	elongation factor G	J - Translation, ribosomal structure and biogenesis			-1.46288	-1.41299			-1.51047	-1.34071
39	CJJ81176_RS02495	CJH_02605	Cj0513	phosphoribosylformylglycinamidine (FGAM) synthase	F - Nucleotide transport and metabolism			-0.642075	-2.09551			-1.63824	-1.42011
40	CJJ81176_RS02570	CJH_02685	Cj0531	isocitrate dehydrogenase	C - Energy production and conversion			-1.23923	-2.3326			-1.95528	-1.53561
41	CJJ81176_RS02575	CJH_02690	Cj0532	malate dehydrogenase	C - Energy production and conversion			-1.35331	-1.78234			-1.944	-1.00889
42	CJJ81176_RS02580	CJH_02695	Cj0533	succinyl-coA synthetase beta chain	C - Energy production and conversion			-1.43892	-1.24424			-1.93431	-1.16798
43	CJJ81176_RS02590	CJH_02705	Cj0535	OORD subunit of 2-oxoglutarate:acceptor oxidoreductase	F - Nucleotide transport and metabolism			-1.16222	-1.42426			-1.22763	-1.46952
44	CJJ81176_RS02720	CJH_02840	Cj0561c	putative periplasmic protein	Uncategorized			-2.66716	-1.512			-1.68605	-1.35816
45	CJJ81176_RS03075	CJH_03200	Cj0632	ketol-acid reductoisomerase	E - Amino acid transport and metabolism			-0.767096	-1.8327			-1.05978	-1.66068
46	CJJ81176_RS03100	CJH_03225	Cj0637c	putative peptide methionine sulfoxide reductase	O - Posttranslational modification, protein turnover, chaperones			-1.14808	-0.953376			-1.34291	-1.33669
47	CJJ81176_RS03110	CJH_03235	Cj0639c	adenylate kinase	F - Nucleotide transport and metabolism			-1.04787	-1.4849			-1.3569	-1.07809
48	CJJ81176_RS03220	CJH_03340	Cj0663c	ATP-dependent protease HslV	O - Posttranslational modification, protein turnover, chaperones			-1.18335	-0.984414			-1.07481	-1.46121
49	CJJ81176_RS03225	CJH_03345	Cj0664c	50S ribosomal protein L9	J - Translation, ribosomal structure and biogenesis			-0.857714	-1.60892			-1.12185	-0.888522
50	CJJ81176_RS03290	CJH_03420	Cj0681	hypothetical protein Cj0681	Uncategorized			-0.0270665	-1.63646			-1.88283	-1.60482
51	CJJ81176_RS03360	CJH_03495	Cj0695	cell division protein FtsA	D - Cell cycle control, cell division, chromosome partitioning			-1.06696	-0.93428			-1.35967	-0.703105
52	CJJ81176_RS03365	CJH_03500	Cj0696	cell division protein FfsZ	D - Cell cycle control, cell division, chromosome partitioning			-1.18157	-1.489			-1.3636	-1.62039
53	CJJ81176_RS03460	CJH_03595	Cj0715	transthyretin-like periplasmic protein	F - Nucleotide transport and metabolism			-1.34306	-1.90073			-1.37477	-1.22943
54	CJJ81176_RS03465	CJH_03600	Cj0716	putative phospho-2-dehydro-3-deoxyheptonate aldolase	E - Amino acid transport and metabolism			-1.23927	-1.35064			-1.34974	-0.858598
55	CJJ81176_RS04275	CJH_04455	Cj0893c	30S ribosomal protein S1	J - Translation, ribosomal structure and biogenesis			-1.65112	-1.48721			-2.1287	-1.39227
56	CJJ81176_RS04390	CJH_04570	Cj0917c	putative integral membrane protein (CstA homolog)	T - Signal transduction mechanisms			-2.19949	-1.53511			-2.09078	-1.52258
57	CJJ81176_RS04470	CJH_04655	Cj0933c	putative pyruvate carboxylase B subunit	C - Energy production and conversion			-0.380638	-0.879995			-0.902821	-0.464242
58	CJJ81176_RS05085	CJH_05265	Cj1046c	putative molybdopterin biosynthesis protein	H - Coenzyme transport and metabolism			-1.08948	-0.889664			-1.25111	-0.873907
59	CJJ81176_RS05200	CJH_05385	Cj1071	single-strand DNA binding protein	L - Replication, recombination and repair			-1.7506	-1.20445			-2.13243	-0.148617
60	CJJ81176_RS05605	CJH_05770	Cj1153	putative periplasmic cytochrome C	C - Energy production and conversion			-2.02029	-1.72259			-2.96906	-1.28377
61	CJJ81176_RS05710	CJH_05875	Cj1176c	Sec-independent protein translocase (TatA/E homolog)	U - Intracellular trafficking, secretion, and vesicular transport			-1.47336	-1.45964			-2.07294	-0.989762
62	CJJ81176_RS05735	CJH_05900	Cj1181c	elongation factor TS	J - Translation, ribosomal structure and biogenesis			-1.78764	-1.56285			-2.02482	-1.00096
63	CJJ81176_RS05740	CJH_05905	Cj1182c	30S ribosomal protein S2	J - Translation, ribosomal structure and biogenesis			-1.3278	-1.18889			-1.50683	-0.934332
64	CJJ81176_RS05750	CJH_05915	Cj1184c	putative ubiquinol-cytochrome C reductase cytochrome C subunit	C - Energy production and conversion			-1.58644	-1.96062			-2.27281	-1.36099
65	CJJ81176_RS05755	CJH_05920	Cj1185c	putative ubiquinol-cytochrome C reductase cytochrome B subunit	C - Energy production and conversion			-1.45647	-1.56478			-2.12062	-1.54962
66	CJJ81176_RS05820	CJH_05985	Cj1198	S-ribosylhomocysteine lyase (autoinducer-2 production protein LuxS)	T - Signal transduction mechanisms			-1.2456	-1.18919			-1.48688	-0.953233
67	CJJ81176_RS06085	CJH_06250	Cj1250	phosphoribosylamine--glycine ligase	F - Nucleotide transport and metabolism			-1.2609	-1.0146			-1.37937	-0.631658
68	CJJ81176_RS06155	CJH_06315	Cj1264c	putative hydrogenase maturation protease	C - Energy production and conversion			-0.976437	-1.83597			-1.01035	-1.51339
69	CJJ81176_RS06230	CJH_06390	Cj1279c	putative fibronectin domain-containing lipoprotein	X - Mobilome: prophages, transposons			-1.05017	-0.769432			-1.23569	-0.894604
70	CJJ81176_RS06300	CJH_06545	Cj1292	putative deoxycytidine triphosphate deaminase	F - Nucleotide transport and metabolism			-0.932194	-1.1297			-0.939406	-1.14494
71	CJJ81176_RS06330	CJH_06575	Cj1299	putative acyl carrier protein	I - Lipid transport and metabolism			-1.14836	-2.16704			-1.75329	-1.20223
72	CJJ81176_RS06740	CJH_07095	Cj1402c	phosphoglycerate kinase	G - Carbohydrate transport and metabolism			-1.00827	-1.33383			-1.0398	-0.871826
73	CJJ81176_RS06830	CJH_07485	Cj1420c	putative methyltransferase	H - Coenzyme transport and metabolism			-3.16633	-1.21376			-2.54605	-0.965345
74	CJJ81176_RS07090	CJH_07750	Cj1479c	30S ribosomal protein S9	J - Translation, ribosomal structure and biogenesis			-0.640529	-1.83154			-0.836812	-1.27146
75	CJJ81176_RS07095	CJH_07755	Cj1480c	50S ribosomal protein L13	J - Translation, ribosomal structure and biogenesis			-1.07341	-2.36507			-0.926016	-1.62459
76	CJJ81176_RS07120	CJH_07780	Cj1485c	putative periplasmic protein	Uncategorized			-1.35971	-1.58883			-2.44441	-0.954521
77	CJJ81176_RS07260	CJH_07920	Cj1513c	possible periplasmic protein	Uncategorized			-0.612249	-1.67803			-1.11095	-1.76129
78	CJJ81176_RS07330	CJH_08000	Cj1534c	putative bacterioferritin	P - Inorganic ion transport and metabolism			-1.22787	-1.23601			-1.32219	-0.547412
79	CJJ81176_RS07620	CJH_08290	Cj1593	30S ribosomal protein S11	J - Translation, ribosomal structure and biogenesis			-1.53499	-1.29886			-1.75051	-1.41285
80	CJJ81176_RS07625	CJH_08295	Cj1594	30S ribosomal protein S4	J - Translation, ribosomal structure and biogenesis			-0.985548	-1.03245			-1.37668	-0.473917
81	CJJ81176_RS07630	CJH_08300	Cj1595	DNA-directed RNA polymerase alpha chain	K - Transcription			-1.27084	-1.4762			-1.76813	-0.825887
82	CJJ81176_RS07635	CJH_08305	Cj1596	50S ribosomal protein L17	J - Translation, ribosomal structure and biogenesis			-1.17321	-1.65445			-1.64305	-0.580473
83	CJJ81176_RS07710	CJH_08380	Cj1611	30S ribosomal protein S20	J - Translation, ribosomal structure and biogenesis			-0.476291	-1.81753			-1.37427	-1.62055
84	CJJ81176_RS07955	CJH_08635	Cj1656c	hypothetical protein Cj1656c	Uncategorized			-2.45769	-1.61149			-1.55435	-1.241
85	CJJ81176_RS08130	CJH_08800	Cj1688c	preprotein translocase subunit	U - Intracellular trafficking, secretion, and vesicular transport			-1.30308	-1.49062			-1.23527	-0.86234
86	CJJ81176_RS08135	CJH_08805	Cj1689c	50S ribosomal protein L15	J - Translation, ribosomal structure and biogenesis			-1.07148	-1.61285			-1.35202	-1.29205
87	CJJ81176_RS08140	CJH_08810	Cj1690c	30S ribosomal protein S5	J - Translation, ribosomal structure and biogenesis			-1.71803	-1.73911			-1.36706	-1.67908
88	CJJ81176_RS08145	CJH_08815	Cj1691c	50S ribosomal protein L18	J - Translation, ribosomal structure and biogenesis			-1.61154	-2.28069			-1.31219	-1.70725
89	CJJ81176_RS08150	CJH_08820	Cj1692c	50S ribosomal protein L6	J - Translation, ribosomal structure and biogenesis			-1.38954	-1.7194			-1.20666	-0.562874
90	CJJ81176_RS08155	CJH_08825	Cj1693c	30S ribosomal protein S8	J - Translation, ribosomal structure and biogenesis			-1.42026	-1.23311			-1.34561	-0.693311
91	CJJ81176_RS08160	CJH_08830	Cj1694c	30S ribosomal protein S14	J - Translation, ribosomal structure and biogenesis			-1.7891	-2.30608			-1.43467	-1.73785
92	CJJ81176_RS08165	CJH_08835	Cj1695c	50S ribosomal protein L5	J - Translation, ribosomal structure and biogenesis			-2.05229	-2.2472			-1.70803	-2.04278
93	CJJ81176_RS08170	CJH_08840	Cj1696c	50S ribosomal protein L24	J - Translation, ribosomal structure and biogenesis			-1.877	-1.05721			-1.97244	-1.01998
94	CJJ81176_RS08175	CJH_08845	Cj1697c	50S ribosomal protein L14	J - Translation, ribosomal structure and biogenesis			-2.03384	-2.43979			-2.09434	-2.52803
95	CJJ81176_RS08180	CJH_08850	Cj1698c	30S ribosomal protein S17	J - Translation, ribosomal structure and biogenesis			-1.90198	-1.66705			-1.93427	-1.42323
96	CJJ81176_RS08185	CJH_08855	Cj1699c	50S ribosomal protein L29	J - Translation, ribosomal structure and biogenesis			-2.52834	-1.91427			-2.14369	-1.83761
97	CJJ81176_RS08190	CJH_08860	Cj1700c	50S ribosomal protein L16	J - Translation, ribosomal structure and biogenesis			-1.81764	-1.87103			-1.46734	-1.59006
98	CJJ81176_RS08195	CJH_08865	Cj1701c	30S ribosomal protein S3	J - Translation, ribosomal structure and biogenesis			-2.26435	-2.22369			-2.06394	-1.67174
99	CJJ81176_RS08200	CJH_08870	Cj1702c	50S ribosomal protein L22	J - Translation, ribosomal structure and biogenesis			-2.14266	-1.85126			-2.15933	-1.39453
100	CJJ81176_RS08205	CJH_08875	Cj1703c	30S ribosomal protein S19	J - Translation, ribosomal structure and biogenesis			-1.68594	-1.72174			-1.31253	-1.40021
101	CJJ81176_RS08220	CJH_08890	Cj1706c	50S ribosomal protein L4	J - Translation, ribosomal structure and biogenesis			-1.88176	-1.26017			-1.88255	-0.674971
102	CJJ81176_RS08330	CJH_09005	Cj1725	putative periplasmic protein	O - Posttranslational modification, protein turnover, chaperones			-0.221386	-1.75			-0.923039	-0.889471
103		CJH_06580	Cj1300	putative SAM domain containing methyltransferase	H - Coenzyme transport and metabolism			-1.46792	-0.983285			-1.06076	-0.531691
104		CJH_06585	Cj1301	hypothetical protein Cj1301	Q - Secondary metabolites biosynthesis, transport and catabolism			-2.87757	-1.75348			-1.95135	-0.506492
105		CJH_06625	Cj1309c	hypothetical protein Cj1309c	Uncategorized			-1.9306	-0.911013			-1.40449	-0.43896
81-176 only							16 h RNA-Seq log2(Fold Change)				18 h RNA-Seq log2(Fold Change)
	81-176	F38011	NCTC 11168	Annotation	COG category		81-176	F38011	NCTC 11168		81-176	F38011	NCTC 11168
1	CJJ81176_RS00005	CJH_00005	Cj0001	chromosomal replication initiator protein	L - Replication, recombination and repair		-1.57487				-1.89824
2	CJJ81176_RS00010	CJH_00010	Cj0002	DNA polymerase III, beta chain	L - Replication, recombination and repair		-0.440739				-0.985985
3	CJJ81176_RS00040			hypothetical protein	Uncategorized		-1.4452				-2.00845
4	CJJ81176_RS00045	CJH_00045	Cj0009	glutamate synthase (NADPH) small subunit	E - Amino acid transport and metabolism		-0.883094				-1.23452
5	CJJ81176_RS00065	CJH_00065	Cj0013	dihydroxy-acid dehydratase	E - Amino acid transport and metabolism		-1.03835				-0.655684
6	CJJ81176_RS00070			membrane protein	Uncategorized		-1.76478				-0.528534
7	CJJ81176_RS00130	CJH_00135	Cj0026c	thymidylate synthase	F - Nucleotide transport and metabolism		-1.90244				-1.83703
8	CJJ81176_RS00135	CJH_00140	Cj0027	CTP synthase	F - Nucleotide transport and metabolism		-0.593318				-0.938306
9	CJJ81176_RS00145	CJH_00150	Cj0029	cytoplasmic L-asparaginase	J - Translation, ribosomal structure and biogenesis		-3.8149				-4.18729
10	CJJ81176_RS00175			cytochrome c	Uncategorized		-4.55433				-5.51264
11	CJJ81176_RS00180			membrane protein	Uncategorized		-4.30166				-4.24844
12	CJJ81176_RS00185			thioredoxin	Uncategorized		-2.8473				-2.57336
13	CJJ81176_RS00190			cytochrome c biogenesis protein	Uncategorized		-1.78208				-2.01274
14	CJJ81176_RS00195			gamma-glutamyltranspeptidase	Uncategorized		-3.357				-3.12403
15	CJJ81176_RS00200			type II restriction endonuclease	Uncategorized		-0.652182				-0.926642
16	CJJ81176_RS00355	CJH_00335	Cj0063c	putative ATP-binding protein	D - Cell cycle control, cell division, chromosome partitioning		-1.26627				-1.05366
17	CJJ81176_RS00365	CJH_00345	Cj0065c	putative 2-amino-4-hydroxy-6-hydroxymethyldihydropteridine pyrophosphokinase	H - Coenzyme transport and metabolism		-0.934347				-1.09712
18	CJJ81176_RS00430	CJH_00410	Cj0078c	cytolethal distending toxin B	Uncategorized		-0.414449				-0.790353
19	CJJ81176_RS00465	CJH_00445	Cj0086c	uracil-DNA glycosylase	L - Replication, recombination and repair		-1.53568				-1.15919
20	CJJ81176_RS00480	CJH_00460	Cj0089	putative lipoprotein	S - Function unknown		-0.468153				-0.800654
21	CJJ81176_RS00645			hypothetical protein	Uncategorized		-1.12496				-1.41966
22	CJJ81176_RS00855	CJH_00855	Cj0164c	putative 4-hydroxybenzoate octaprenyltransferase	H - Coenzyme transport and metabolism		-1.15607				-1.16691
23	CJJ81176_RS00875	CJH_00875	Cj0168c	putative periplasmic protein	Uncategorized		-1.40986				-1.37301
24	CJJ81176_RS00980	CJH_01005	Cj0194	GTP cyclohydrolase I	H - Coenzyme transport and metabolism		-1.07571				-1.32988
25	CJJ81176_RS01000	CJH_01025	Cj0198c	helicase-like protein	L - Replication, recombination and repair		-2.19563				-1.536
26	CJJ81176_RS01005	CJH_01030	Cj0199c	putative periplasmic protein	Uncategorized		-1.69342				-2.14124
27	CJJ81176_RS01010	CJH_01035	Cj0200c	putative periplasmic protein	Uncategorized		-1.06379				-1.1292
28	CJJ81176_RS01025		Cj0203	putative citrate transporter	C - Energy production and conversion		-1.37784				-0.592123
29	CJJ81176_RS01155	CJH_01200	Cj0238	putative mechanosensitive ion channel family protein	M - Cell wall/membrane/envelope biogenesis		-1.02885				-0.768687
30	CJJ81176_RS01310	CJH_01355	Cj0270	putative tautomerase family protein	Q - Secondary metabolites biosynthesis, transport and catabolism		-1.56738				-1.18299
31	CJJ81176_RS01405			MFS transporter	Uncategorized		-2.727				-2.55423
32	CJJ81176_RS01425	CJH_01480	Cj0297c	pantoate--beta-alanine ligase	H - Coenzyme transport and metabolism		-0.963681				0.371992
33	CJJ81176_RS01430	CJH_01485	Cj0298c	3-methyl-2-oxobutanoate hydroxymethyltransferase	H - Coenzyme transport and metabolism		-1.3751				-0.617974
34	CJJ81176_RS01625	CJH_01685	Cj0338c	DNA polymerase I	L - Replication, recombination and repair		-0.963626				-1.14888
35	CJJ81176_RS01690	CJH_01745	Cj0351	flagellar motor switch protein	N - Cell motility		-1.76354				-1.37011
36	CJJ81176_RS01695	CJH_01750	Cj0352	putative transmembrane protein	Uncategorized		-0.347044				-1.16749
37	CJJ81176_RS01725	CJH_01780	Cj0358	putative cytochrome C551 peroxidase	O - Posttranslational modification, protein turnover, chaperones		-2.59331				-1.73184
38	CJJ81176_RS01770	CJH_01830	Cj0368c	transcriptional regulator CmeR	K - Transcription		-0.983954				-1.0378
39	CJJ81176_RS01775	CJH_01835	Cj0369c	putative ferredoxin domain-containing integral membrane protein	C - Energy production and conversion		-1.9385				-2.13064
40	CJJ81176_RS01785			colicin	Uncategorized		-2.1623				-2.25061
41	CJJ81176_RS01870	CJH_01930	Cj0388	tryptophanyl-tRNA synthetase	J - Translation, ribosomal structure and biogenesis		-0.619878				-0.661989
42	CJJ81176_RS01875	CJH_01935	Cj0389	seryl-tRNA synthetase	J - Translation, ribosomal structure and biogenesis		-0.971747				-0.685287
43	CJJ81176_RS01920	CJH_01980	Cj0398	Glu-tRNAGln amidotransferase subunit C	J - Translation, ribosomal structure and biogenesis		-2.06138				-1.78637
44	CJJ81176_RS02005	CJH_02060	Cj0414	putative oxidoreductase subunit	Uncategorized		-2.49294				-1.93898
45	CJJ81176_RS02010	CJH_02065	Cj0415	putative GMC oxidoreductase subunit	I - Lipid transport and metabolism		-2.35731				-1.76322
46	CJJ81176_RS02020		Cj0417	hypothetical protein Cj0417	Uncategorized		-0.944026				-1.59035
47	CJJ81176_RS02025	CJH_02085	Cj0418c	hypothetical protein Cj0418c	Uncategorized		-2.41223				-2.44681
48	CJJ81176_RS02130	CJH_02215	Cj0437	succinate dehydrogenase flavoprotein subunit	C - Energy production and conversion		-2.75332				-2.98917
49	CJJ81176_RS02140	CJH_02225	Cj0439	putative succinate dehydrogenase subunit C	C - Energy production and conversion		-2.91845				-3.18508
50	CJJ81176_RS02230	CJH_02315	Cj0459c	hypothetical protein Cj0459c	Uncategorized		-2.14545				-1.3368
51	CJJ81176_RS02475	CJH_02585	Cj0509c	ATP-dependent Clp protease ATP-binding subunit	O - Posttranslational modification, protein turnover, chaperones		-1.7519				-2.03586
52	CJJ81176_RS02565	CJH_02680	Cj0530	putative periplasmic protein	Uncategorized		-2.00672				-1.52139
53	CJJ81176_RS02790	CJH_02910	Cj0573	putative GatB/Yqey family protein	S - Function unknown		-1.15916				-0.51322
54	CJJ81176_RS02815	CJH_02935	Cj0578c	sec-independant protein translocase	U - Intracellular trafficking, secretion, and vesicular transport		0.106615				-0.961818
55	CJJ81176_RS02835	CJH_02955	Cj0582	aspartokinase, alpha and beta subunits	E - Amino acid transport and metabolism		-0.443537				-1.06542
56	CJJ81176_RS02840	CJH_02960	Cj0583	hypothetical protein Cj0583	Uncategorized		-0.935116				-0.0949058
57	CJJ81176_RS02940	CJH_03060	Cj0603c	putative thiol:disulphide interchange protein	O - Posttranslational modification, protein turnover, chaperones		-1.06124				-1.84668
58	CJJ81176_RS02990	CJH_03110	Cj0613	putative periplasmic phosphate binding protein	P - Inorganic ion transport and metabolism		-1.69737				-0.806137
59	CJJ81176_RS03035	CJH_03160	Cj0623	hydrogenase isoenzymes formation protein	O - Posttranslational modification, protein turnover, chaperones		-1.04762				-0.996219
60	CJJ81176_RS03130	CJH_03255	Cj0643	two-component response regulator	T - Signal transduction mechanisms		-1.06224				-1.33997
61	CJJ81176_RS03285	CJH_03415	Cj0680c	excinuclease ABC subunit B	L - Replication, recombination and repair		-1.63402				-1.68236
62	CJJ81176_RS03310		Cj0685c	Invasion protein CipA	Uncategorized		-0.946508				-0.762334
63	CJJ81176_RS03340	CJH_03475	Cj0691	putative membrane protein	Uncategorized		-0.922372				-1.1325
64	CJJ81176_RS03400	CJH_03535	Cj0703	hypothetical protein Cj0703	Uncategorized		-0.814349				-1.58769
65	CJJ81176_RS03405	CJH_03540	Cj0704	glycyl-tRNA synthetase alpha chain	J - Translation, ribosomal structure and biogenesis		-0.577212				-0.684685
66	CJJ81176_RS03475	CJH_03610	Cj0718	DNA polymerase III, alpha chain	L - Replication, recombination and repair		-1.72152				-1.61337
67	CJJ81176_RS03550	CJH_03685	Cj0733	putative HAD-superfamily hydrolase	E - Amino acid transport and metabolism		-2.54092				-2.59468
68	CJJ81176_RS03560		Cj0735	putative periplasmic protein	Uncategorized		-5.25429				-6.62556
69	CJJ81176_RS03565	CJH_03700	Cj0736	hypothetical protein Cj0736	Uncategorized		-4.36549				-4.87148
70	CJJ81176_RS03620	CJH_03795	Cj0757	putative heat shock regulator	K - Transcription		-3.13472				-4.70033
71	CJJ81176_RS03635			DNA methylase	Uncategorized		-2.06022				-2.02022
72	CJJ81176_RS03710	CJH_03865	Cj0770c	putative NLPA family lipoprotein	P - Inorganic ion transport and metabolism		-1.37429				-1.45359
73	CJJ81176_RS03735	CJH_03890	Cj0775c	valyl-tRNA synthetase	J - Translation, ribosomal structure and biogenesis		-0.571055				-0.859447
74	CJJ81176_RS03835	CJH_03990	Cj0795c	UDP-N-acetylmuramoyl-tripeptide D-alanyl-D-alanine ligase	M - Cell wall/membrane/envelope biogenesis		-1.58423				-1.28271
75	CJJ81176_RS03840	CJH_03995	Cj0796c	putative hydrolase	H - Coenzyme transport and metabolism		-1.22972				-1.47899
76	CJJ81176_RS03850	CJH_04005	Cj0798c	D-alanine--D-alanine ligase	M - Cell wall/membrane/envelope biogenesis		-1.02685				-0.734394
77	CJJ81176_RS03855	CJH_04010	Cj0799c	putative Holliday junction ATP-dependent DNA helicase	L - Replication, recombination and repair		-1.16023				-1.28971
78	CJJ81176_RS03905	CJH_04060	Cj0809c	putative hydrolase	R - General function prediction only		-2.28213				-1.20594
79	CJJ81176_RS03930	CJH_04085		hypothetical protein	Uncategorized		-1.32959				-2.01324
80	CJJ81176_RS03980	CJH_04145	Cj0828c	threonine dehydratase biosynthetic	E - Amino acid transport and metabolism		-0.948089				-0.421612
81	CJJ81176_RS04040	CJH_04205	Cj0840c	fructose-1,6-bisphosphatase	G - Carbohydrate transport and metabolism		-1.5147				-0.884782
82	CJJ81176_RS04045	CJH_04210	Cj0841c	putative molybdopterin-guanine dinucleotide biosynthesis protein	H - Coenzyme transport and metabolism		-1.50687				-1.26615
83	CJJ81176_RS04160	CJH_04325		thiol:disulfide interchange protein DsbA	Uncategorized		-4.74489				-4.7742
84	CJJ81176_RS04165	CJH_04330	Cj0865	putative disulphide oxidoreductase	O - Posttranslational modification, protein turnover, chaperones		-3.45646				-3.63393
85	CJJ81176_RS04170		Cj0866	aryl-sulfate sulfotransferase	Uncategorized		-4.46409				-4.18636
86	CJJ81176_RS04175	CJH_04360	Cj0872	putative protein disulphide isomerase	O - Posttranslational modification, protein turnover, chaperones		-1.17194				-0.208826
87	CJJ81176_RS04180			cytochrome c	Uncategorized		-1.40344				-1.22263
88	CJJ81176_RS04185			cytochrome c	Uncategorized		-1.52562				-1.36151
89	CJJ81176_RS04305	CJH_04485	Cj0899c	4-methyl-5(beta-hydroxyethyl)-thiazole monophosphate synthesis protein	R - General function prediction only		-1.72318				-1.39707
90	CJJ81176_RS04315	CJH_04495	Cj0901	putative amino acid ABC tansporter permease protein	E - Amino acid transport and metabolism		-1.24261				-1.12545
91	CJJ81176_RS04350	CJH_04530	Cj0909	putative periplasmic protein	P - Inorganic ion transport and metabolism		-4.38392				-3.37165
92	CJJ81176_RS04420	CJH_04605	Cj0923c	putative MCP protein methyltransferase	N - Cell motility		-1.66919				-1.3846
93	CJJ81176_RS04440	CJH_04625	Cj0927	adenine phosphoribosyltransferase	F - Nucleotide transport and metabolism		-0.71246				-1.06933
94	CJJ81176_RS04495			hypothetical protein	Uncategorized		-1.47397				-2.55275
95	CJJ81176_RS04510			hypothetical protein	Uncategorized		-0.681533				-1.21167
96	CJJ81176_RS04520			conjugal transfer protein TraG	Uncategorized		-0.983413				-2.00747
97	CJJ81176_RS04635			membrane protein	Uncategorized		-2.31986				-2.28322
98	CJJ81176_RS04750	CJH_04915	Cj0980	putative peptidase	E - Amino acid transport and metabolism		-1.35449				-0.730724
99	CJJ81176_RS04870	CJH_05030	Cj1004	putative periplasmic protein	Uncategorized		-0.535972				-1.69756
100	CJJ81176_RS04970	CJH_05130	Cj1023c	aspartate-semialdehyde dehydrogenase	E - Amino acid transport and metabolism		-0.816178				-1.06883
101	CJJ81176_RS04975	CJH_05135	Cj1024c	sigma-54 associated transcriptional activator	T - Signal transduction mechanisms		-1.09983				-0.904548
102	CJJ81176_RS04990	CJH_05150	Cj1027c	DNA gyrase subunit A	L - Replication, recombination and repair		-0.595634				-0.611282
103	CJJ81176_RS05120	CJH_05305	Cj1054c	UDP-N-acetylmuramate--alanine ligase	M - Cell wall/membrane/envelope biogenesis		-1.38916				-1.07179
104	CJJ81176_RS05330	CJH_05515	Cj1097	putative transmembrane transport protein	E - Amino acid transport and metabolism		-0.468301				-0.770174
105	CJJ81176_RS05540			alpha-2,3-sialyltransferase	Uncategorized		-2.03224				-2.74699
106	CJJ81176_RS05545			polyhydroxyalkanoate synthesis repressor PhaR	Uncategorized		-2.29141				-2.09511
107	CJJ81176_RS05550			UDP-N-acetyl glucosamine 2-epimerase	Uncategorized		-2.55579				-1.85697
108	CJJ81176_RS05555			beta-1,4-N-acetylgalactosaminyltransferase	Uncategorized		-1.77606				-1.86077
109	CJJ81176_RS05560			N-acylneuraminate cytidylyltransferase	Uncategorized		-1.92286				-1.50455
110	CJJ81176_RS05655	CJH_05820	Cj1165c	putative integral membrane protein	S - Function unknown		-1.54507				-0.724802
111	CJJ81176_RS05660			membrane protein	Uncategorized		-0.518851				-1.60267
112	CJJ81176_RS05665	CJH_05830	Cj1167	L-lactate dehydrogenase	C - Energy production and conversion		-1.7114				-1.61745
113	CJJ81176_RS05720	CJH_05885	Cj1178c	highly acidic protein	O - Posttranslational modification, protein turnover, chaperones		-0.960908				-1.09943
114	CJJ81176_RS05780	CJH_05945	Cj1190c	bipartate energy taxis response protein cetA	N - Cell motility		-0.999248				-0.637758
115	CJJ81176_RS05800	CJH_05965	Cj1194	possible phosphate permease	P - Inorganic ion transport and metabolism		-2.2675				-2.13422
116	CJJ81176_RS05815	CJH_05980	Cj1197c	Glu-tRNAGln amidotransferase subunit B	J - Translation, ribosomal structure and biogenesis		-1.71037				-1.78813
117	CJJ81176_RS05875	CJH_06040	Cj1209	HD/KH domain containing protein	J - Translation, ribosomal structure and biogenesis		-0.672859				-1.03211
118	CJJ81176_RS05945	CJH_06110	Cj1223c	two-component regulator	T - Signal transduction mechanisms		-1.40696				-0.444366
119	CJJ81176_RS05950	CJH_06115	Cj1224	putative iron-binding protein	T - Signal transduction mechanisms		-2.87649				-2.9148
120	CJJ81176_RS05955	CJH_06120	Cj1225	conserved hypothetical protein Cj1225	R - General function prediction only		-1.77214				-2.1811
121	CJJ81176_RS05980	CJH_06145	Cj1229	putative curved-DNA binding protein	O - Posttranslational modification, protein turnover, chaperones		-0.299807				-0.862886
122	CJJ81176_RS05985	CJH_06150	Cj1230	heat shock transcriptional regulator	K - Transcription		-0.892784				-1.53764
123	CJJ81176_RS06005	CJH_06170	Cj1234	glycyl-tRNA synthetase beta chain	J - Translation, ribosomal structure and biogenesis		-0.925978				-1.25337
124	CJJ81176_RS06025	CJH_06190	Cj1238	pyridoxal phosphate biosynthetic protein	H - Coenzyme transport and metabolism		-1.58107				-1.68652
125	CJJ81176_RS06030	CJH_06195	Cj1239	putative 4-hydroxythreonine-4-phosphate dehydrogenase	H - Coenzyme transport and metabolism		-1.07965				-1.27664
126	CJJ81176_RS06045	CJH_06210	Cj1242	hypothetical protein Cj1242	Uncategorized		-0.793829				-1.59174
127	CJJ81176_RS06080	CJH_06245	Cj1249	hypothetical protein Cj1249	Uncategorized		-0.429482				-0.794235
128	CJJ81176_RS06360	CJH_06615	Cj1307	putative amino acid activating enzyme	Q - Secondary metabolites biosynthesis, transport and catabolism		-0.809206				-0.732033
129	CJJ81176_RS06390	CJH_06640	Cj1312	nucleotidase specific for PseC product,UDP-4-amino-4,6-dideoxy-beta-L-AltNAc	M - Cell wall/membrane/envelope biogenesis		-1.33626				-2.0603
130	CJJ81176_RS06535	CJH_06875	Cj1356c	putative integral membrane protein	S - Function unknown		-2.89452				-1.57322
131	CJJ81176_RS06670	CJH_07025	Cj1384c	hypothetical protein Cj1384c	S - Function unknown		-1.60221				-2.18668
132	CJJ81176_RS06685	CJH_07040	Cj1387c	helix-turn-helix containing protein	K - Transcription		-2.62481				-1.72504
133	CJJ81176_RS06695	CJH_07050	Cj1389	C4-dicarboxylate ABC transporter	Uncategorized		-0.814558				0.00458083
134	CJJ81176_RS06905			sugar transferase	Uncategorized		-1.70928				-1.27217
135	CJJ81176_RS06990	CJH_07650	Cj1458c	putative thiamin-monophosphate kinase	H - Coenzyme transport and metabolism		-2.19107				-0.625503
136	CJJ81176_RS07040	CJH_07700	Cj1468	putative integral membrane protein	S - Function unknown		-2.18747				-2.29606
137	CJJ81176_RS07210	CJH_07870	Cj1503c	putative proline dehydrogenase/delta-1-pyrroline-5-carboxylate dehydrogenase	C - Energy production and conversion		-1.13356				-0.567077
138	CJJ81176_RS07220	CJH_07880	Cj1505c	putative two-component response regulator (SirA-like protein)	O - Posttranslational modification, protein turnover, chaperones		-1.04507				-0.944094
139	CJJ81176_RS07555	CJH_08240	Cj1583c	putative peptide ABC-transport system permease protein	E - Amino acid transport and metabolism		-0.642453				-1.78313
140	CJJ81176_RS07570			dimethyl sulfoxide reductase subunit B	Uncategorized		-1.92624				-2.42629
141	CJJ81176_RS07695	CJH_08365	Cj1608	putative two-component regulator	T - Signal transduction mechanisms		-0.996159				-1.13443
142	CJJ81176_RS07705	CJH_08375	Cj1610	putative phosphatidylglycerophosphatase	I - Lipid transport and metabolism		-0.621709				-1.60285
143	CJJ81176_RS07725	CJH_08395	Cj1614	haemin uptake system outer membrane receptor	P - Inorganic ion transport and metabolism		-0.957425				-2.32921
144	CJJ81176_RS07830	CJH_08510	Cj1631c	conserved hypothetical protein Cj1631c	Uncategorized		-1.98568				-1.91496
145	CJJ81176_RS07870	CJH_08550	Cj1639	NifU protein homolog	O - Posttranslational modification, protein turnover, chaperones		-1.94011				-1.54938
146	CJJ81176_RS07925	CJH_08605	Cj1650	hypothetical protein Cj1650	Uncategorized		-1.04808				-0.463468
147	CJJ81176_RS07945			Na+/H+ antiporter NhaA 1	Uncategorized		-0.898998				-0.78459
148	CJJ81176_RS07950			Na+/H+ antiporter NhaA 2	Uncategorized		-1.37146				-1.10233
149	CJJ81176_RS07965	CJH_08640	Cj1658	putative iron permease	P - Inorganic ion transport and metabolism		-0.636155				-1.47635
150	CJJ81176_RS07975	CJH_08650	Cj1660	putative integral membrane protein	S - Function unknown		-0.828101				-1.52467
151	CJJ81176_RS07980	CJH_08655	Cj1661	possible ABC transport system permease	V - Defense mechanisms		-0.188362				-2.28427
152	CJJ81176_RS07985	CJH_08660	Cj1662	putative integral membrane protein	V - Defense mechanisms		0.488111				-1.6816
153	CJJ81176_RS07990	CJH_08665	Cj1663	putative ABC transport system ATP-binding protein	M - Cell wall/membrane/envelope biogenesis		-0.455479				-2.13873
154	CJJ81176_RS07995	CJH_08670	Cj1664	putative periplasmic thiredoxin	O - Posttranslational modification, protein turnover, chaperones		0.649877				-1.47257
155	CJJ81176_RS08065	CJH_08740	Cj1674	conserved hypothetical protein Cj1674	R - General function prediction only		-1.45563				-1.28324
156	CJJ81176_RS08315	CJH_08990	Cj1720	hypothetical protein Cj1720	Uncategorized		-1.79347				-0.783026
157	CJJ81176_RS08320	CJH_08995	Cj1721c	putative outer membrane protein	Uncategorized		-0.995998				-0.501587
158	CJJ81176_RS08325	CJH_09000	Cj1724c	putative GTP cyclohydrolase I	J - Translation, ribosomal structure and biogenesis		-1.69997				-1.40911
159	CJJ81176_RS08340		Cj1727c	putative O-acetylhomoserine (thiol)-lyase	E - Amino acid transport and metabolism		-3.08837				-1.29511
F38011 only							16 h RNA-Seq log2(Fold Change)				18 h RNA-Seq log2(Fold Change)
	81-176	F38011	NCTC 11168	Annotation	COG category		81-176	F38011	NCTC 11168		81-176	F38011	NCTC 11168
1	CJJ81176_RS00020	CJH_00020	Cj0004c	monohaem cytochrome C	Uncategorized			-0.922482				-1.10473
2	CJJ81176_RS00050	CJH_00050	Cj0010c	ribonuclease HII	L - Replication, recombination and repair			-0.973639				-0.169609
3	CJJ81176_RS00140	CJH_00145	Cj0028	putative single-stranded-DNA-specific exonuclease	L - Replication, recombination and repair			-0.364252				-0.884022
4	CJJ81176_RS00250	CJH_00235	Cj0040	hypothetical protein Cj0040	Uncategorized			-1.64657				0.179896
5	CJJ81176_RS00550	CJH_00530	Cj0103	ATP synthase F0 sector B subunit	C - Energy production and conversion			-0.971021				-1.54026
6	CJJ81176_RS00575	CJH_00555	Cj0108	ATP synthase F1 sector epsilon subunit	C - Energy production and conversion			-1.00482				-1.33902
7	CJJ81176_RS00605	CJH_00585	Cj0114	putative periplasmic protein	R - General function prediction only			-1.18207				-1.40458
8	CJJ81176_RS00640	CJH_00620	Cj0121	conserved hypothetical protein Cj0121	J - Translation, ribosomal structure and biogenesis			-1.23767				-0.570353
9	CJJ81176_RS00750	CJH_00730	Cj0143c	putative periplasmic solute binding protein for ABC transport system	P - Inorganic ion transport and metabolism			-0.460775				-0.779087
10	CJJ81176_RS00800	CJH_00800	Cj0153c	putative rRNA methylase	J - Translation, ribosomal structure and biogenesis			-0.714878				-1.31447
11	CJJ81176_RS00910	CJH_00910	Cj0175c	putative iron-uptake ABC transport system,periplasmic iron-binding protein	P - Inorganic ion transport and metabolism			-2.17742				-1.93032
12	CJJ81176_RS00915	CJH_00915	Cj0176c	putative lipoprotein	Uncategorized			-1.46626				-1.78093
13	CJJ81176_RS00965	CJH_00990	Cj0191c	polypeptide deformylase	J - Translation, ribosomal structure and biogenesis			-0.775052				-1.12629
14	CJJ81176_RS01105	CJH_01150	Cj0228c	protein-L-isoaspartate O-methyltransferase	O - Posttranslational modification, protein turnover, chaperones			-0.354095				-0.913092
15	CJJ81176_RS01480	CJH_01540	Cj0309c	putative efflux protein	V - Defense mechanisms			-0.717022				-1.28307
16	CJJ81176_RS01570	CJH_01630	Cj0327	putative endoribonuclease L-PSP family protein	V - Defense mechanisms			-0.468335				-0.943485
17	CJJ81176_RS01595	CJH_01655	Cj0332c	nucleoside diphosphate kinase	F - Nucleotide transport and metabolism			-0.25439				-1.17483
18	CJJ81176_RS01600	CJH_01660	Cj0333c	ferredoxin	C - Energy production and conversion			-0.63787				-1.10339
19	CJJ81176_RS01660	CJH_01715	Cj0345	putative anthranilate synthase component I	E - Amino acid transport and metabolism			-0.954289				-1.58855
20	CJJ81176_RS01665	CJH_01720	Cj0346	anthranilate synthase component II	E - Amino acid transport and metabolism			-0.92891				-0.61359
21	CJJ81176_RS01790	CJH_01845	Cj0371	putative flagellar motility protein	Uncategorized			-1.31891				-1.42314
22	CJJ81176_RS02170	CJH_02255	Cj0447	putative NUDIX hydrolase family protein	V - Defense mechanisms			-0.447334				-0.815833
23	CJJ81176_RS02365	CJH_02500	Cj0492	30S ribosomal protein S7	J - Translation, ribosomal structure and biogenesis			-1.25544				-1.63233
24	CJJ81176_RS03040	CJH_03165	Cj0624	hydrogenase isoenzymes formation protein	O - Posttranslational modification, protein turnover, chaperones			-1.07459				-1.10731
25	CJJ81176_RS03355	CJH_03490	Cj0694	putative periplasmic protein	O - Posttranslational modification, protein turnover, chaperones			-0.555823				-1.15956
26	CJJ81176_RS03455	CJH_03590	Cj0714	50S ribosomal protein L19	J - Translation, ribosomal structure and biogenesis			-0.429277				-0.752282
27	CJJ81176_RS03750	CJH_03905	Cj0778	major antigenic peptide PEB2	M - Cell wall/membrane/envelope biogenesis			-1.19834				-0.78011
28	CJJ81176_RS03800	CJH_03955	Cj0788	hypothetical protein Cj0788	Uncategorized			-0.389388				-1.81579
29	CJJ81176_RS03900	CJH_04055	Cj0808c	small hydrophobic protein	Uncategorized			-0.574084				-1.18317
30	CJJ81176_RS03990	CJH_04155	Cj0830	putative integral membrane protein	S - Function unknown			-0.610486				-1.12518
31	CJJ81176_RS04095	CJH_04260	Cj0851c	putative integral membrane protein	Uncategorized			-0.191158				-0.9007
32	CJJ81176_RS04100	CJH_04265	Cj0852c	putative integral membrane protein	C - Energy production and conversion			-1.51151				-2.34546
33	CJJ81176_RS04265	CJH_04445	Cj0891c	D-3-phosphoglycerate dehydrogenase	H - Coenzyme transport and metabolism			-0.724845				-0.989682
34	CJJ81176_RS04270	CJH_04450	Cj0892c	putative periplasmic protein	Uncategorized			-2.05952				-2.24061
35	CJJ81176_RS04295	CJH_04475	Cj0897c	phenylalanyl-tRNA synthetase alpha chain	J - Translation, ribosomal structure and biogenesis			-0.405573				-0.732841
36	CJJ81176_RS04360	CJH_04540	Cj0911	putative periplasmic protein	O - Posttranslational modification, protein turnover, chaperones			-0.512041				-1.62008
37	CJJ81176_RS04365	CJH_04545	Cj0912c	cysteine synthase	E - Amino acid transport and metabolism			-1.32461				-1.55397
38	CJJ81176_RS04370	CJH_04550	Cj0913c	DNA-binding protein HU homolog	L - Replication, recombination and repair			-1.58626				-1.88308
39	CJJ81176_RS04395	CJH_04580	Cj0918c	ribose-phosphate pyrophosphokinase	F - Nucleotide transport and metabolism			-1.25216				-1.33808
40	CJJ81176_RS04670	CJH_04825	Cj0959c	conserved hypothetical protein Cj0959c	M - Cell wall/membrane/envelope biogenesis			-0.26704				-0.937094
41	CJJ81176_RS04680	CJH_04835	Cj0961c	50S ribosomal protein L34	J - Translation, ribosomal structure and biogenesis			-0.183443				-1.07541
42	CJJ81176_RS04755	CJH_04920	Cj0981c	putative MFS (Major Facilitator Superfamily) transport protein	G - Carbohydrate transport and metabolism			-1.3404				-1.72779
43	CJJ81176_RS04760	CJH_04925	Cj0982c	putative amino-acid transporter periplasmic solute-binding protein	E - Amino acid transport and metabolism			-1.12131				-1.70511
44	CJJ81176_RS05010	CJH_05170	Cj1031	outer membrane component of efflux system (multidrug efflux system CmeDEF)	M - Cell wall/membrane/envelope biogenesis			0.0644372				-0.792039
45	CJJ81176_RS05135	CJH_05320	Cj1057c	putative coiled-coil protein	L - Replication, recombination and repair			-1.51469				-1.25684
46	CJJ81176_RS05140	CJH_05325	Cj1058c	inosine-5'-monophosphate dehydrogenase	F - Nucleotide transport and metabolism			-1.24769				-1.17989
47	CJJ81176_RS05145	CJH_05330	Cj1059c	Glu-tRNAGln amidotransferase subunit A	J - Translation, ribosomal structure and biogenesis			-0.817534				-0.897099
48	CJJ81176_RS05205	CJH_05390	Cj1072	30S ribosomal protein S18	J - Translation, ribosomal structure and biogenesis			-1.05119				-1.578
49	CJJ81176_RS05215	CJH_05400	Cj1074c	putative lipoprotein	M - Cell wall/membrane/envelope biogenesis			-0.453038				-0.797111
50	CJJ81176_RS05610	CJH_05775	Cj1154c	putative cytochrome oxidase maturation protein cbb3-type	P - Inorganic ion transport and metabolism			-0.721415				-1.5832
51	CJJ81176_RS05760	CJH_05925	Cj1186c	putative ubiquinol-cytochrome C reductase iron-sulfur subunit	C - Energy production and conversion			-0.714078				-1.33297
52	CJJ81176_RS05805	CJH_05970	Cj1195c	putative dihydroorotase	F - Nucleotide transport and metabolism			-0.424359				-0.694349
53	CJJ81176_RS05810	CJH_05975	Cj1196c	glycerol-3-phosphate dehydrogenase [NAD(P)+]	C - Energy production and conversion			-0.669558				-1.0033
54	CJJ81176_RS05910	CJH_06075	Cj1216c	hypothetical protein Cj1216c	Uncategorized			-1.15465				-1.3335
55	CJJ81176_RS06150	CJH_06310	Cj1263	recombination protein	L - Replication, recombination and repair			-0.594981				-0.871773
56	CJJ81176_RS06555	CJH_06905	Cj1361c	hypothetical protein Cj1361c	Uncategorized			-1.72399				-2.47285
57	CJJ81176_RS06660	CJH_07015	Cj1382c	flavodoxin	C - Energy production and conversion			-1.02664				-1.23888
58	CJJ81176_RS06700	CJH_07055	Cj1393	putative cystathionine beta-lyase	Uncategorized			-1.34952				-0.687117
59	CJJ81176_RS06815	CJH_07470	Cj1417c	putative amidotransferase	E - Amino acid transport and metabolism			-1.19807				-0.768052
60	CJJ81176_RS06820	CJH_07475	Cj1418c	putative transferase	G - Carbohydrate transport and metabolism			-1.09036				-0.466388
61	CJJ81176_RS06825	CJH_07480	Cj1419c	putative methyltransferase	H - Coenzyme transport and metabolism			-2.50205				-2.01279
62	CJJ81176_RS06850	CJH_07505	Cj1424c	phosphoheptose isomerase	G - Carbohydrate transport and metabolism			-1.10645				-0.913806
63	CJJ81176_RS06855	CJH_07510	Cj1425c	putative D-glycero-D-manno-heptose 7-phosphate kinase	R - General function prediction only			-1.10682				-0.766314
64	CJJ81176_RS06940	CJH_07595	Cj1448c	capsule polysaccharide export system inner membrane protein	G - Carbohydrate transport and metabolism			-0.948332				-1.04035
65	CJJ81176_RS07070	CJH_07730	Cj1475c	hypothetical protein Cj1475c	Uncategorized			-0.445758				-1.41513
66	CJJ81176_RS07080	CJH_07740	Cj1477c	putative hydrolase	C - Energy production and conversion			-0.916727				-1.11781
67	CJJ81176_RS07115	CJH_07775	Cj1484c	putative membrane protein	Uncategorized			-0.400795				-1.07433
68	CJJ81176_RS07325	CJH_07995	Cj1533c	putative helix-turn-helix containing protein	R - General function prediction only			-0.738135				-1.18479
69	CJJ81176_RS07335	CJH_08005	Cj1535c	putative glucose-6-phosphate isomerase	G - Carbohydrate transport and metabolism			-0.79138				-0.799162
70	CJJ81176_RS07365	CJH_08035	Cj1541	conserved hypothetical protein Cj1541	R - General function prediction only			-1.51619				-2.41744
71	CJJ81176_RS07375	CJH_08045	Cj1543	putative allophanate hydrolase subunit 2	E - Amino acid transport and metabolism			-1.1712				-1.49576
72	CJJ81176_RS07445	CJH_08130	Cj1560	putative permease	Uncategorized			-1.57812				-1.2858
73	CJJ81176_RS07510	CJH_08195	Cj1574c	hypothetical protein Cj1574c	Uncategorized			-0.451365				-1.22293
74	CJJ81176_RS07615	CJH_08285	Cj1592	30S ribosomal protein S13	J - Translation, ribosomal structure and biogenesis			-0.955522				-1.25642
75	CJJ81176_RS07790	CJH_08470	Cj1623	putative membrane protein	Uncategorized			-0.996608				-1.8596
76	CJJ81176_RS07875	CJH_08555	Cj1640	hypothetical protein Cj1640	Uncategorized			-0.415593				-1.84315
77	CJJ81176_RS08050	CJH_08725	Cj1671c	hypothetical protein Cj1671c	Uncategorized			0.798265				-1.62216
78	CJJ81176_RS08210	CJH_08880	Cj1704c	50S ribosomal protein L2	J - Translation, ribosomal structure and biogenesis			-1.66437				-1.30729
79	CJJ81176_RS08225	CJH_08895	Cj1707c	50S ribosomal protein L3	J - Translation, ribosomal structure and biogenesis			-1.28142				-1.3118
80	CJJ81176_RS08230	CJH_08900	Cj1708c	30S ribosomal protein S10	J - Translation, ribosomal structure and biogenesis			-1.20542				-0.546076
81	CJJ81176_RS08240	CJH_08910	Cj1710c	putative metallo-beta-lactamase family protein	J - Translation, ribosomal structure and biogenesis			-0.768763				-1.0259
82	CJJ81176_RS08245	CJH_08915	Cj1711c	putative dimethyladenosine transferase (16S rRNA dimethylase)	J - Translation, ribosomal structure and biogenesis			-0.0775012				-0.920219
83	CJJ81176_RS00885	CJH_00885		hypothetical protein	Uncategorized			-3.03491				-1.68302
84	CJJ81176_RS00890	CJH_00890		hypothetical protein	Uncategorized			-2.62254				-1.97688
85	CJJ81176_RS06845	CJH_07500	Cj1423c	putative D-glycero-D-manno-heptose 1-phosphate guanosyltransferase	J - Translation, ribosomal structure and biogenesis			-1.28504				-1.07135
86		CJH_00040	Cj0008	conserved hypothetical protein Cj0008	S - Function unknown			-1.30877				-0.84133
87		CJH_02135	Cj0427	hypothetical protein Cj0427	Uncategorized			-1.53346				-2.11154
88		CJH_02140	Cj0428	hypothetical protein Cj0428	Uncategorized			-0.581464				-2.3142
89		CJH_02550	Cj0501	ammonium transporter	Uncategorized			-2.37661				-2.11481
90		CJH_03185	Cj0628	putative lipoprotein	Uncategorized			-3.77911				-3.21241
91		CJH_05110	Cj1019c	branched-chain amino-acid ABC transport system periplasmic binding protein	E - Amino acid transport and metabolism			-0.502652				-1.37622
92		CJH_06620	Cj1308	putative acyl carrier protein	Uncategorized			-2.42072				-2.73944
93		CJH_07520	Cj1428c	GDP-L-fucose synthetase	M - Cell wall/membrane/envelope biogenesis			-4.14509				-2.85308
94		CJH_07525	Cj1430c	putative dTDP-4-dehydrorhamnose 3,5-epimerase	M - Cell wall/membrane/envelope biogenesis			-3.88026				-3.48889
95		CJH_08685	Cj1668c	putative periplasmic protein	Uncategorized			-1.28308				-0.30554
96		CJH_08755	Cj1677	putative lipoprotein	Uncategorized			-3.74805				-3.01275
97		CJH_08760	Cj1679	conserved hypothetical protein Cj1679	M - Cell wall/membrane/envelope biogenesis			-0.903729				-0.420673
98		CJH_00265		sodium:sulfate symporter	Uncategorized			-0.97641				-0.4943
99		CJH_03310		peptide transporter	Uncategorized			-1.08489				-1.07238
100		CJH_03820		FkbM family methyltransferase	Uncategorized			-1.65817				-1.25997
101		CJH_06475		ferrous iron transporter A	Uncategorized			-0.822039				-0.932676
102		CJH_06665		carboxylate-amine ligase	Uncategorized			-1.13913				-0.740631
103		CJH_06670		hypothetical protein	Uncategorized			-1.02391				-0.604188
104		CJH_06825		hypothetical protein	Uncategorized			-1.29837				-1.91176
105		CJH_06830		hypothetical protein	Uncategorized			-2.27294				-1.7178
106		CJH_06985		hypothetical protein	Uncategorized			-1.09106				0.0759811
107		CJH_07160		hypothetical protein	Uncategorized			-1.95705				-1.61246
108		CJH_07165		hypothetical protein	Uncategorized			-2.94298				-2.50149
109		CJH_07320		hypothetical protein	Uncategorized			-2.57245				-2.01688
110		CJH_07325		hypothetical protein	Uncategorized			-3.38978				-2.98249
111		CJH_07340		hypothetical protein	Uncategorized			-1.52153				-1.26508
112		CJH_07490		sugar transferase	Uncategorized			-1.50551				-0.352365
113		CJH_07495		sugar transferase	Uncategorized			-2.38238				-2.18768
114		CJH_07515		GDP-mannose 4,6-dehydratase	Uncategorized			-2.15264				-2.03556
115		CJH_07530		capsule biosynthesis protein CapA	Uncategorized			-2.03461				-1.44541
116		CJH_07535		glycosyl transferase	Uncategorized			-1.15451				-0.434047
117		CJH_07540		UDP-galactopyranose mutase	Uncategorized			-2.07359				-1.45306
118		CJH_07545		UDP-glucose 4-epimerase	Uncategorized			-2.18873				-1.70299
119		CJH_07550		UDP-glucose 6-dehydrogenase	Uncategorized			-3.53377				-2.44416
120		CJH_07555		NAD-dependent dehydratase	Uncategorized			-2.99085				-2.4369
121		CJH_08115		cupin	Uncategorized			-1.83788				-1.17405
122		CJH_09015		O-acetylhomoserine aminocarboxypropyltransferase	Uncategorized			-2.21804				-3.16122
NCTC 11168 only							16 h RNA-Seq log2(Fold Change)				18 h RNA-Seq log2(Fold Change)
	81-176	F38011	NCTC 11168	Annotation	COG category		81-176	F38011	NCTC 11168		81-176	F38011	NCTC 11168
1	CJJ81176_RS00055	CJH_00055	Cj0011c	putative non-specific DNA binding protein	L - Replication, recombination and repair				-1.3124				-0.602995
2	CJJ81176_RS00060	CJH_00060	Cj0012c	non-haem iron protein	C - Energy production and conversion				-2.0182				-2.08427
3	CJJ81176_RS00220	CJH_00205	Cj0034c	putative periplasmic protein	S - Function unknown				-1.15816				-1.05863
4	CJJ81176_RS00245	CJH_00230	Cj0039c	GTP-binding protein TypA homolog	T - Signal transduction mechanisms				-1.09665				-1.24609
5	CJJ81176_RS00255	CJH_00240	Cj0041	putative flagellar hook-length control protein	N - Cell motility				-0.395173				-1.0732
6	CJJ81176_RS00270	CJH_00255	Cj0044c	hypothetical protein Cj0044c	Uncategorized				-0.508442				-0.815374
7	CJJ81176_RS00275	CJH_00260	Cj0045c	putative iron-binding protein	T - Signal transduction mechanisms				-1.46724				-1.00662
8	CJJ81176_RS00335	CJH_00315	Cj0059c	putative flagellar motor switch protein	N - Cell motility				-1.28004				-1.51175
9	CJJ81176_RS00345	CJH_00325	Cj0061c	RNA polymerase sigma factor for flagellar operon	K - Transcription				-0.98111				-1.0993
10	CJJ81176_RS00490	CJH_00470	Cj0091	putative lipoprotein	M - Cell wall/membrane/envelope biogenesis				-0.776222				-1.2001
11	CJJ81176_RS00505	CJH_00485	Cj0094	50S ribosomal protein L21	J - Translation, ribosomal structure and biogenesis				-1.60518				-1.27371
12	CJJ81176_RS00510	CJH_00490	Cj0095	50S ribosomal protein L27	J - Translation, ribosomal structure and biogenesis				-1.57907				-1.47508
13	CJJ81176_RS00680	CJH_00660	Cj0129c	outer membrane protein	M - Cell wall/membrane/envelope biogenesis				-1.0353				-1.04
14	CJJ81176_RS00690	CJH_00670	Cj0131	putative peptidase M23 family protein	M - Cell wall/membrane/envelope biogenesis				-0.90785				-0.854129
15	CJJ81176_RS00740	CJH_00720	Cj0141c	putative ABC transporter integral membrane protein	P - Inorganic ion transport and metabolism				-0.946229				-0.408191
16	CJJ81176_RS00770	CJH_00770	Cj0147c	thioredoxin	O - Posttranslational modification, protein turnover, chaperones				-1.07413				-1.26853
17	CJJ81176_RS00840	CJH_00840	Cj0161c	putative molybdenum cofactor biosynthesis protein A	H - Coenzyme transport and metabolism				-0.535406				-0.998107
18	CJJ81176_RS00895	CJH_00895	Cj0172c	putative saccharopine dehydrogenase	E - Amino acid transport and metabolism				-0.972836				-0.729546
19	CJJ81176_RS00940	CJH_00965	Cj0186c	putative TerC family integral membrane protein	P - Inorganic ion transport and metabolism				-0.969757				-1.15086
20	CJJ81176_RS00990	CJH_01015	Cj0196c	amidophosphoribosyltransferase	F - Nucleotide transport and metabolism				-0.752784				-0.388809
21	CJJ81176_RS01140	CJH_01185	Cj0235c	putative protein-export membrane protein	U - Intracellular trafficking, secretion, and vesicular transport				-1.34426				-1.19229
22	CJJ81176_RS01145	CJH_01190	Cj0236c	putative integral membrane protein	R - General function prediction only				-2.04107				-1.89385
23	CJJ81176_RS01160	CJH_01205	Cj0239c	NifU protein homolog	O - Posttranslational modification, protein turnover, chaperones				-1.15286				-0.855457
24	CJJ81176_RS01180	CJH_01225	Cj0244	50s ribosomal protein L35	J - Translation, ribosomal structure and biogenesis				-2.11257				-2.38189
25	CJJ81176_RS01185	CJH_01230	Cj0245	50S ribosomal protein L20	J - Translation, ribosomal structure and biogenesis				-1.35107				-0.865374
26	CJJ81176_RS01300	CJH_01345	Cj0268c	putative transmembrane protein	O - Posttranslational modification, protein turnover, chaperones				-0.983122				-0.168528
27	CJJ81176_RS01330	CJH_01375	Cj0274	acyl-[acyl-carrier-protein]--UDP-N- acetylglucosamine O-acyltransferase	M - Cell wall/membrane/envelope biogenesis				-1.76135				-1.4774
28	CJJ81176_RS01350	CJH_01395	Cj0279	carbamoyl-phosphate synthase large chain	E - Amino acid transport and metabolism				-0.693427				-0.850685
29	CJJ81176_RS01400	CJH_01445	Cj0289c	major antigenic peptide PEB3	M - Cell wall/membrane/envelope biogenesis				-2.20122				-1.7515
30	CJJ81176_RS01505	CJH_01565	Cj0314	diaminopimelate decarboxylase	E - Amino acid transport and metabolism				-1.10044				-1.19456
31	CJJ81176_RS01530	CJH_01590	Cj0319	flagellar motor switch protein	N - Cell motility				-0.661722				-0.833389
32	CJJ81176_RS01565	CJH_01625	Cj0326	phosphoserine aminotransferase	H - Coenzyme transport and metabolism				-1.50964				-1.17607
33	CJJ81176_RS01575	CJH_01635	Cj0328c	3-oxoacyl-[acyl-carrier-protein] synthase	I - Lipid transport and metabolism				-0.813519				-0.68472
34	CJJ81176_RS01580	CJH_01640	Cj0329c	putative fatty acid/phospholipid synthesis protein	I - Lipid transport and metabolism				-1.07735				-0.398177
35	CJJ81176_RS01585	CJH_01645	Cj0330c	50S ribosomal protein L32	J - Translation, ribosomal structure and biogenesis				-0.0726636				-1.00796
36	CJJ81176_RS01590	CJH_01650	Cj0331c	hypothetical protein Cj0331c	Uncategorized				-1.06519				-0.870121
37	CJJ81176_RS01615	CJH_01675	Cj0336c	putative flagellar motor protein	N - Cell motility				-1.19656				-1.15081
38	CJJ81176_RS01630	CJH_01690	Cj0339	putative MFS (Major Facilitator Superfamily) transport protein	G - Carbohydrate transport and metabolism				-1.14127				-1.25377
39	CJJ81176_RS01710	CJH_01765	Cj0355c	two-component regulator	T - Signal transduction mechanisms				-2.27488				-1.99298
40	CJJ81176_RS01755	CJH_01815	Cj0365c	outer membrane channel protein CmeC (multidrug efflux system CmeABC)	M - Cell wall/membrane/envelope biogenesis				-1.00839				-1.26422
41	CJJ81176_RS01760	CJH_01820	Cj0366c	inner membrane efflux transporter CmeB (multidrug efflux system CmeABC)	V - Defense mechanisms				-1.15353				-0.927982
42	CJJ81176_RS01840	CJH_01900	Cj0382c	transcription termination protein	K - Transcription				-0.999948				-1.04511
43	CJJ81176_RS01850	CJH_01910	Cj0384c	3-deoxy-8-phosphooctulonate synthase	M - Cell wall/membrane/envelope biogenesis				-0.76636				-0.65246
44	CJJ81176_RS01930	CJH_01990	Cj0400	ferric uptake regulator	P - Inorganic ion transport and metabolism				-1.51219				-0.934276
45	CJJ81176_RS01970	CJH_02025	Cj0407	prolipoprotein diacylglyceryl transferase	M - Cell wall/membrane/envelope biogenesis				-0.288311				-0.938322
46	CJJ81176_RS02150	CJH_02235	Cj0441	acyl carrier protein	I - Lipid transport and metabolism				-0.752778				-0.854835
47	CJJ81176_RS02155	CJH_02240	Cj0442	3-oxoacyl-[acyl-carrier-protein] synthase	I - Lipid transport and metabolism				-1.37127				-1.09987
48	CJJ81176_RS02160	CJH_02245	Cj0443	acetyl-coenzyme A carboxylase carboxyl transferase subunit alpha	I - Lipid transport and metabolism				-1.13305				-0.894169
49	CJJ81176_RS02200	CJH_02285	Cj0453	thiamin biosynthesis protein ThiC	H - Coenzyme transport and metabolism				-1.28066				-0.814811
50	CJJ81176_RS02320	CJH_02405	Cj0472	preprotein translocase SecE subunit	U - Intracellular trafficking, secretion, and vesicular transport				-1.13084				-0.704499
51	CJJ81176_RS02360	CJH_02495	Cj0491	30S ribosomal protein S12	J - Translation, ribosomal structure and biogenesis				-2.03343				-1.60914
52	CJJ81176_RS02460	CJH_02570	Cj0506	alanyl-tRNA synthetase	J - Translation, ribosomal structure and biogenesis				-0.917535				-0.655563
53	CJJ81176_RS02490	CJH_02600	Cj0512	phosphoribosylaminoimidazole-succinocarboxamide synthase	F - Nucleotide transport and metabolism				-0.770758				-1.09973
54	CJJ81176_RS02500	CJH_02610	Cj0514	phosphoribosylformylglycinamidine synthase I	F - Nucleotide transport and metabolism				-0.809775				-0.235114
55	CJJ81176_RS02520	CJH_02630	Cj0518	hsp90 family heat shock protein	O - Posttranslational modification, protein turnover, chaperones				-1.27041				-0.963517
56	CJJ81176_RS02525	CJH_02635	Cj0519	putative rhodanese-like domain protein	P - Inorganic ion transport and metabolism				-1.16849				-0.409187
57	CJJ81176_RS02670	CJH_02790	Cj0551	elongation factor P	J - Translation, ribosomal structure and biogenesis				-1.18771				-1.49576
58	CJJ81176_RS02710	CJH_02830	Cj0559	putative pyridine nucleotide-disulphide oxidoreductase	O - Posttranslational modification, protein turnover, chaperones				-1.11475				-0.41611
59	CJJ81176_RS02885	CJH_03005	Cj0592c	putative periplasmic protein	Uncategorized				-1.25482				-1.53575
60	CJJ81176_RS02900	CJH_03020	Cj0595c	endonuclease III	L - Replication, recombination and repair				-0.707806				-1.29989
61	CJJ81176_RS02905	CJH_03025	Cj0596	major antigenic peptide PEB-cell binding factor	O - Posttranslational modification, protein turnover, chaperones				-2.35491				-1.66563
62	CJJ81176_RS02910	CJH_03030	Cj0597	fructose-bisphosphate aldolase	G - Carbohydrate transport and metabolism				-2.51322				-2.3217
63	CJJ81176_RS02980	CJH_03100	Cj0611c	putative acyltransferase family protein	M - Cell wall/membrane/envelope biogenesis				-0.382489				-0.953843
64	CJJ81176_RS03215	CJH_03335	Cj0662c	ATP-dependent Hsl protease ATP-binding subunit	O - Posttranslational modification, protein turnover, chaperones				-1.03795				-1.05252
65	CJJ81176_RS03230	CJH_03350	Cj0665c	argininosuccinate synthase	E - Amino acid transport and metabolism				-1.70018				-1.87698
66	CJJ81176_RS03295	CJH_03425	Cj0682	hypothetical protein Cj0682	Uncategorized				-2.28613				-2.08278
67	CJJ81176_RS03435	CJH_03570	Cj0710	30S ribosomal protein S16	J - Translation, ribosomal structure and biogenesis				-2.0783				-1.86495
68	CJJ81176_RS03440	CJH_03575	Cj0711	hypothetical protein Cj0711	R - General function prediction only				-1.51151				-1.01094
69	CJJ81176_RS03515	CJH_03650	Cj0726c	magnesium and cobalt transport protein	P - Inorganic ion transport and metabolism				-0.874992				-0.626983
70	CJJ81176_RS03680	CJH_03835	Cj0764c	biosynthetic arginine decarboxylase	E - Amino acid transport and metabolism				-1.09548				-0.995437
71	CJJ81176_RS03755	CJH_03910	Cj0779	thiol peroxidase	O - Posttranslational modification, protein turnover, chaperones				-1.19465				-0.739693
72	CJJ81176_RS03890	CJH_04045	Cj0806	dihydrodipicolinate synthase	E - Amino acid transport and metabolism				-2.0368				-2.19595
73	CJJ81176_RS03895	CJH_04050	Cj0807	putative oxidoreductase	I - Lipid transport and metabolism				-1.54011				-1.75631
74	CJJ81176_RS03920	CJH_04075	Cj0812	threonine synthase	E - Amino acid transport and metabolism				-1.01686				-0.935508
75	CJJ81176_RS04000	CJH_04165	Cj0832c	putative Na+/H+ antiporter family protein	C - Energy production and conversion				-1.32032				-1.43203
76	CJJ81176_RS04005	CJH_04170	Cj0833c	putative oxidoreductase	C - Energy production and conversion				-2.02384				-2.07215
77	CJJ81176_RS04065	CJH_04230	Cj0845c	glutamyl-tRNA synthetase	J - Translation, ribosomal structure and biogenesis				-1.21965				-0.566981
78	CJJ81176_RS04450	CJH_04635	Cj0929	aminopeptidase	E - Amino acid transport and metabolism				-0.806221				-0.918283
79	CJJ81176_RS04455	CJH_04640	Cj0930	putative GTP-binding protein	J - Translation, ribosomal structure and biogenesis				-0.480998				-0.912112
80	CJJ81176_RS04465	CJH_04650	Cj0932c	phosphoenolpyruvate carboxykinase (ATP)	C - Energy production and conversion				-0.872706				-0.987075
81	CJJ81176_RS04485	CJH_04670	Cj0936	ATP synthase F0 sector C subunit	Uncategorized				-1.8249				-1.58558
82	CJJ81176_RS04595	CJH_04745	Cj0943	putative outer-membrane lipoprotein carrier protein precursor	Uncategorized				-0.883226				-1.66395
83	CJJ81176_RS04630	CJH_04780	Cj0950c	putative lipoprotein	O - Posttranslational modification, protein turnover, chaperones				-1.26312				-0.753094
84	CJJ81176_RS04665	CJH_04820	Cj0958c	putative membrane protein	M - Cell wall/membrane/envelope biogenesis				-0.721391				-0.952356
85	CJJ81176_RS04675	CJH_04830	Cj0960c	ribonuclease P protein component	J - Translation, ribosomal structure and biogenesis				-1.03764				-0.701841
86	CJJ81176_RS04815	CJH_04975	Cj0993c	hypothetical protein Cj0993c	Uncategorized				-0.656942				-1.16262
87	CJJ81176_RS04820	CJH_04980	Cj0994c	ornithine carbamoyltransferase	E - Amino acid transport and metabolism				-1.14346				-1.35397
88	CJJ81176_RS04855	CJH_05015	Cj1001	RNA polymerase sigma factor (sigma-70)	K - Transcription				-1.03062				-0.859667
89	CJJ81176_RS04920	CJH_05080	Cj1013c	putative cytochrome C biogenesis protein	C - Energy production and conversion				-1.00941				-0.658635
90	CJJ81176_RS04980	CJH_05140	Cj1025c	hypothetical protein Cj1025c	Uncategorized				-0.910734				-1.20013
91	CJJ81176_RS04985	CJH_05145	Cj1026c	putative lipoprotein	S - Function unknown				-2.91207				-3.25138
92	CJJ81176_RS05000	CJH_05160	Cj1029c	putative liproprotein	Uncategorized				-0.971367				-0.445158
93	CJJ81176_RS05080	CJH_05260	Cj1045c	thiazole biosynthesis protein ThiG	H - Coenzyme transport and metabolism				-1.12478				-1.40043
94	CJJ81176_RS05305	CJH_05490	Cj1092c	protein-export membrane protein	U - Intracellular trafficking, secretion, and vesicular transport				-1.53661				-0.953478
95	CJJ81176_RS05310	CJH_05495	Cj1093c	protein-export membrane protein	U - Intracellular trafficking, secretion, and vesicular transport				-1.26514				-1.42762
96	CJJ81176_RS05325	CJH_05510	Cj1096c	S-adenosylmethionine synthetase	H - Coenzyme transport and metabolism				-1.08362				-1.54473
97	CJJ81176_RS05415	CJH_05600	Cj1114c	CDP-diacylglycerol--serine O-phosphatidyltransferase	I - Lipid transport and metabolism				-0.8527				-0.773773
98	CJJ81176_RS05425	CJH_05610	Cj1116c	membrane bound zinc metallopeptidase	O - Posttranslational modification, protein turnover, chaperones				-0.840875				-1.12948
99	CJJ81176_RS05495	CJH_05685	Cj1131c	UDP-GlcNAc/Glc 4-epimerase	M - Cell wall/membrane/envelope biogenesis				-1.53511				-1.26007
100	CJJ81176_RS05620	CJH_05785	Cj1156	transcription termination factor	K - Transcription				-1.46523				-1.09362
101	CJJ81176_RS05670	CJH_05835	Cj1168c	putative integral membrane protein (dedA homolog)	S - Function unknown				-1.00002				-0.724215
102	CJJ81176_RS05685	CJH_05850	Cj1171c	peptidyl-prolyl cis-trans isomerase	O - Posttranslational modification, protein turnover, chaperones				-1.02354				-1.54982
103	CJJ81176_RS05690	CJH_05855	Cj1172c	conserved hypothetical protein Cj1172c	K - Transcription				-0.708642				-1.20595
104	CJJ81176_RS05705	CJH_05870	Cj1175c	arginyl-tRNA synthetase	J - Translation, ribosomal structure and biogenesis				-1.20314				-0.988448
105	CJJ81176_RS05715	CJH_05880	Cj1177c	guanylate kinase	F - Nucleotide transport and metabolism				-1.03917				-1.10925
106	CJJ81176_RS05900	CJH_06065	Cj1214c	putative exporting protein	Uncategorized				-0.84437				-0.417262
107	CJJ81176_RS05970	CJH_06135	Cj1227c	putative two-component regulator	T - Signal transduction mechanisms				-1.69894				-1.35239
108	CJJ81176_RS06050	CJH_06215	Cj1243	uroporphyrinogen decarboxylase	H - Coenzyme transport and metabolism				-0.819142				-0.0218145
109	CJJ81176_RS06075	CJH_06240	Cj1248	GMP synthase (glutamine-hydrolyzing)	F - Nucleotide transport and metabolism				-0.758105				-0.0194642
110	CJJ81176_RS06090	CJH_06255	Cj1251	conserved hypothetical protein Cj1251	S - Function unknown				-1.65794				-1.11214
111	CJJ81176_RS06100	CJH_06265	Cj1253	polyribonucleotide nucleotidyltransferase	J - Translation, ribosomal structure and biogenesis				-0.764676				-0.900995
112	CJJ81176_RS06190	CJH_06350	Cj1271c	tyrosyl-tRNA synthetase	J - Translation, ribosomal structure and biogenesis				-0.851086				-0.908012
113	CJJ81176_RS06200	CJH_06360	Cj1273c	putative DNA-directed RNA polymerase omega chain	K - Transcription				-1.85079				-1.45578
114	CJJ81176_RS06205	CJH_06365	Cj1274c	uridylate kinase	F - Nucleotide transport and metabolism				-0.915966				-1.39184
115	CJJ81176_RS06285	CJH_06530	Cj1289	possible periplasmic protein	O - Posttranslational modification, protein turnover, chaperones				-1.91432				-1.83369
116	CJJ81176_RS06290	CJH_06535	Cj1290c	biotin carboxylase	I - Lipid transport and metabolism				-0.999974				-0.412285
117	CJJ81176_RS06310	CJH_06555	Cj1294	C4 aminotransferase specific for PseB product	M - Cell wall/membrane/envelope biogenesis				-1.31841				-1.42587
118	CJJ81176_RS06350	CJH_06600	Cj1304	putative acyl carrier protein	Uncategorized				-1.30152				-0.352026
119	CJJ81176_RS06405	CJH_06655	Cj1315c	imidazole glycerol phosphate synthase subunit	E - Amino acid transport and metabolism				-1.29123				-0.817252
120	CJJ81176_RS06415	CJH_06690	Cj1317	Pse synthetase	M - Cell wall/membrane/envelope biogenesis				-1.07267				-0.358211
121	CJJ81176_RS06430	CJH_06705	Cj1337	PseE protein	S - Function unknown				-0.837694				-0.626264
122	CJJ81176_RS06465		Cj1345c	putative periplasmic protein	R - General function prediction only				-1.65355				-1.46482
123	CJJ81176_RS06480	CJH_06760	Cj1348c	putative coiled-coil protein	Uncategorized				-0.640492				-1.69373
124	CJJ81176_RS06570	CJH_06920	Cj1364c	fumarate hydratase	C - Energy production and conversion				-2.32139				-1.93336
125	CJJ81176_RS06580	CJH_06930	Cj1366c	glucosamine--fructose-6-phosphate aminotransferase (isomerizing)	M - Cell wall/membrane/envelope biogenesis				-1.4133				-1.31091
126	CJJ81176_RS06650	CJH_07005	Cj1380	putative periplasmic protein	O - Posttranslational modification, protein turnover, chaperones				-2.35469				-1.68835
127	CJJ81176_RS06655	CJH_07010	Cj1381	putative lipoprotein	Uncategorized				-1.1012				-0.755376
128	CJJ81176_RS06715	CJH_07070	Cj1397	putative ferrous iron transport protein	P - Inorganic ion transport and metabolism				-1.4973				-1.3105
129	CJJ81176_RS06730	CJH_07085	Cj1400c	enoyl-[acyl-carrier-protein] reductase [NADH]	I - Lipid transport and metabolism				-1.02124				-0.714816
130	CJJ81176_RS06765	CJH_07420	Cj1407c	putative phospho-sugar mutase	G - Carbohydrate transport and metabolism				-0.497615				-0.842671
131	CJJ81176_RS06770	CJH_07425	Cj1408	putative flagellar protein	N - Cell motility				-1.2462				-1.81121
132	CJJ81176_RS06930	CJH_07585	Cj1445c	capsule polysaccharide export system inner membrane protein	M - Cell wall/membrane/envelope biogenesis				-0.967322				-0.0255958
133	CJJ81176_RS06955	CJH_07610	Cj1451	dUTPase	Uncategorized				-2.73886				-2.60002
134	CJJ81176_RS07000	CJH_07660	Cj1460	hypothetical protein Cj1460	Uncategorized				-1.88318				-1.38106
135	CJJ81176_RS07240	CJH_07900	Cj1509c	putative formate dehydrogenase, cytochrom B subunit	C - Energy production and conversion				-2.23465				-2.22787
136	CJJ81176_RS07245	CJH_07905	Cj1510c	putative formate dehydrogenase iron-sulfur subunit	C - Energy production and conversion				-2.3572				-2.09949
137	CJJ81176_RS07250	CJH_07910	Cj1511c	putative formate dehydrogenase large subunit (Selenocysteine containing)	C - Energy production and conversion				-2.18551				-2.1732
138	CJJ81176_RS07270	CJH_07930	Cj1515c	putative decarboxylase	E - Amino acid transport and metabolism				-0.947765				-0.958177
139	CJJ81176_RS07275	CJH_07935	Cj1516	putative periplasmic oxidoreductase	D - Cell cycle control, cell division, chromosome partitioning				-1.73084				-1.4156
140	CJJ81176_RS07280	CJH_07940	Cj1517	putative molybdopterin converting factor,subunit 1	H - Coenzyme transport and metabolism				-1.68259				-1.47869
141	CJJ81176_RS07290	CJH_07950	Cj1519	putative molybdopterin biosynthesis protein	H - Coenzyme transport and metabolism				-0.843411				-0.570251
142	CJJ81176_RS07360	CJH_08030	Cj1540	putative periplasmic protein	P - Inorganic ion transport and metabolism				-1.31778				-0.965461
143	CJJ81176_RS07400	CJH_08070	Cj1548c	putative NADP-dependent alcohol dehydrogenase	G - Carbohydrate transport and metabolism				-1.78778				-1.75585
144	CJJ81176_RS07460	CJH_08145	Cj1564	putative methyl-accepting chemotaxis signal transduction protein	N - Cell motility				-1.70724				-1.34248
145	CJJ81176_RS07600	CJH_08270	Cj1589	conserved hypothetical protein Cj1189	R - General function prediction only				-0.90859				-0.663371
146	CJJ81176_RS07610	CJH_08280	Cj1591	50S ribosomal protein L36	J - Translation, ribosomal structure and biogenesis				-0.615053				-1.15767
147	CJJ81176_RS07640	CJH_08310	Cj1597	ATP phosphoribosyltransferase	E - Amino acid transport and metabolism				-1.16928				-0.998743
148	CJJ81176_RS07645	CJH_08315	Cj1598	histidinol dehydrogenase	E - Amino acid transport and metabolism				-1.42201				-1.2158
149	CJJ81176_RS07665	CJH_08335	Cj1602	conserved hypothetical protein Cj1602	S - Function unknown				-0.0467231				-1.18096
150	CJJ81176_RS07675	CJH_08345	Cj1604	phosphoribosyl-AMP cyclohydrolase/ phosphoribosyl-ATP pyrophosphohydrolase	E - Amino acid transport and metabolism				-0.247085				-0.945678
151	CJJ81176_RS07900	CJH_08580	Cj1645	transketolase	G - Carbohydrate transport and metabolism				-1.07848				-0.760428
152		CJH_01895	Cj0381c	orotidine 5'-phosphate decarboxylase	F - Nucleotide transport and metabolism				-1.41595				-1.24644
153		CJH_02005	Cj0403	hypothetical protein Cj0403	Uncategorized				-1.09669				-1.09271
154		CJH_04365	Cj0873c	hypothetical protein Cj0873c	Uncategorized				-1.07697				0.208125
155		CJH_05105	Cj1018c	branched-chain amino-acid ABC transport system,periplasmic binding protein	E - Amino acid transport and metabolism				-0.881098				-0.448218
156			Cj1319	putative nucleotide sugar dehydratase	M - Cell wall/membrane/envelope biogenesis				-0.775757				-0.681921
157			Cj1324	hypothetical protein Cj1324	R - General function prediction only				-1.83504				-1.04341
158			Cj1327	N-acetylneuraminic acid synthetase	M - Cell wall/membrane/envelope biogenesis				-1.21052				-0.78494
159			Cj1331	acylneuraminate cytidylyltransferase (flagellin modification)	M - Cell wall/membrane/envelope biogenesis				-0.783126				-0.670106
160			Cj1427c	putative sugar-nucleotide epimerase/dehydratease	M - Cell wall/membrane/envelope biogenesis				-1.39861				-1.16546
161			Cj1433c	hypothetical protein Cj1433c	H - Coenzyme transport and metabolism				-1.83472				-1.18915

## Sheet: 81-176 RNASeq Results
The food-borne pathogen Campylobacter jejuni responds to the bile salt deoxycholate with countermeasures to reactive oxygen species
Nicholas M. Negretti, Christopher R. Gourley, Geremy Clair, Joshua N. Adkins, and Michael E. Konkel
List of differentially expressed genes with a Benjamini-Hochberg adjusted p value of < 0.1 (q < 0.1), values are expressed as log2(Fold-change)
Strain 81-176, 16 hours					Strain 81-176, 18 hours
Gene ID	Strain unique	Fold-change	q value	Annotation	Gene ID	Strain unique	Fold-change	q value	Annotation
CJJ81176_RS00005		-1.57487	0.000199573	chromosomal replication initiator protein DnaA	CJJ81176_RS00005		-1.89824	1.05794e-05	chromosomal replication initiator protein DnaA
CJJ81176_RS00025		-1.06136	0.0316837	molybdopterin containing oxidoreductase	CJJ81176_RS00010		-0.985985	0.0150119	DNA polymerase III subunit beta
CJJ81176_RS00035		-2.20739	3.25313e-09	glutamate synthase	CJJ81176_RS00035		-2.01539	8.68439e-08	glutamate synthase
CJJ81176_RS00040	*	-1.4452	0.00520989	hypothetical protein	CJJ81176_RS00040	*	-2.00845	0.000192193	hypothetical protein
CJJ81176_RS00045		-0.883094	0.0226243	glutamate synthase subunit beta	CJJ81176_RS00045		-1.23452	0.00142201	glutamate synthase subunit beta
CJJ81176_RS00050		1.05724	0.0125779	ribonuclease HII	CJJ81176_RS00050		1.513	0.000147037	ribonuclease HII
CJJ81176_RS00065		-1.03835	0.00218442	dihydroxy-acid dehydratase	CJJ81176_RS00055		1.45017	0.0152631	DNA-binding protein
CJJ81176_RS00070	*	-1.76478	0.000146159	membrane protein	CJJ81176_RS00065		-0.655684	0.0646667	dihydroxy-acid dehydratase
CJJ81176_RS00105		-1.29247	0.00437435	fumarylacetoacetase	CJJ81176_RS00080		0.904787	0.0541161	7-cyano-7-deazaguanine synthase
CJJ81176_RS00120		0.720914	0.0441023	ribonucleotide-diphosphate reductase subunit alpha	CJJ81176_RS00085		1.40764	0.0116939	dihydroneopterin aldolase
CJJ81176_RS00125		2.75488	3.01711e-09	sodium:dicarboxylate symporter	CJJ81176_RS00105		-1.51912	0.000855263	fumarylacetoacetase
CJJ81176_RS00130		-1.90244	0.000304164	FAD-dependent thymidylate synthase	CJJ81176_RS00120		0.675836	0.0642367	ribonucleotide-diphosphate reductase subunit alpha
CJJ81176_RS00145	*	-3.8149	3.4078e-14	L-asparaginase	CJJ81176_RS00125		3.36026	1.67653e-13	sodium:dicarboxylate symporter
CJJ81176_RS00175	*	-4.55433	5.60022e-34	cytochrome c	CJJ81176_RS00130		-1.83703	0.000550445	FAD-dependent thymidylate synthase
CJJ81176_RS00180	*	-4.30166	2.22916e-22	membrane protein	CJJ81176_RS00135		-0.938306	0.0279027	CTP synthetase
CJJ81176_RS00185	*	-2.8473	0.00110846	thioredoxin	CJJ81176_RS00145	*	-4.18729	8.3681e-17	L-asparaginase
CJJ81176_RS00190	*	-1.78208	0.00171281	cytochrome c biogenesis protein	CJJ81176_RS00175	*	-5.51264	2.83282e-45	cytochrome c
CJJ81176_RS00195	*	-3.357	8.30781e-08	gamma-glutamyltranspeptidase	CJJ81176_RS00180	*	-4.24844	1.46446e-22	membrane protein
CJJ81176_RS00215	*	1.49855	0.0397071	membrane protein	CJJ81176_RS00185	*	-2.57336	0.00241447	thioredoxin
CJJ81176_RS00245		1.10888	0.0118829	GTP-binding protein	CJJ81176_RS00190	*	-2.01274	0.000488036	cytochrome c biogenesis protein
CJJ81176_RS00260		-2.31301	7.94124e-09	flagellar basal body rod modification protein FlgD	CJJ81176_RS00195	*	-3.12403	9.94054e-07	gamma-glutamyltranspeptidase
CJJ81176_RS00265		-1.51579	2.742e-06	flagellar hook protein	CJJ81176_RS00200	*	-0.926642	0.0342323	type II restriction endonuclease
CJJ81176_RS00300		1.55342	0.0728667	2-oxoglutarate translocator	CJJ81176_RS00215	*	1.37374	0.0655863	membrane protein
CJJ81176_RS00305		1.16654	0.000556989	tRNA(5-methylaminomethyl-2-thiouridine)- methyltransferase	CJJ81176_RS00225		1.31651	0.0159158	Bcr/CflA family drug resistance efflux transporter
CJJ81176_RS00310		0.933024	0.0289142	lysine decarboxylase	CJJ81176_RS00245		1.09554	0.0139091	GTP-binding protein
CJJ81176_RS00355		-1.26627	0.0117138	ATP-binding protein	CJJ81176_RS00260		-1.66338	4.29808e-05	flagellar basal body rod modification protein FlgD
CJJ81176_RS00360		-1.30901	0.010924	flagellar biosynthesis protein FlhF	CJJ81176_RS00265		-1.38536	2.10735e-05	flagellar hook protein
CJJ81176_RS00370		-2.05696	0.00131124	3-dehydroquinate dehydratase	CJJ81176_RS00300		1.57742	0.0668496	2-oxoglutarate translocator
CJJ81176_RS00375		1.92427	0.0018745	chlorohydrolase	CJJ81176_RS00305		1.83383	3.69143e-09	tRNA(5-methylaminomethyl-2-thiouridine)- methyltransferase
CJJ81176_RS00380		1.94735	0.0144428	endopeptidase IV	CJJ81176_RS00310		1.22699	0.00270858	lysine decarboxylase
CJJ81176_RS00405		-1.42455	0.0173787	hypothetical protein	CJJ81176_RS00355		-1.05366	0.0373098	ATP-binding protein
CJJ81176_RS00410		-1.84003	0.00233037	iron-sulfur protein	CJJ81176_RS00360		-1.66725	0.00117569	flagellar biosynthesis protein FlhF
CJJ81176_RS00415		-1.62027	0.0073592	oxidoreductase	CJJ81176_RS00365		-1.09712	0.0978794	2-amino-4-hydroxy-6- hydroxymethyldihydropteridine pyrophosphokinase
CJJ81176_RS00420		-1.97586	0.0018241	L-lactate permease	CJJ81176_RS00370		-1.61585	0.0148878	3-dehydroquinate dehydratase
CJJ81176_RS00465		-1.53568	0.0255175	uracil-DNA glycosylase	CJJ81176_RS00375		1.75219	0.00585876	chlorohydrolase
CJJ81176_RS00470		-3.02535	1.42824e-08	aspartate ammonia-lyase	CJJ81176_RS00380		2.68112	0.000325686	endopeptidase IV
CJJ81176_RS00475		-3.60704	3.20464e-10	C4-dicarboxylate ABC transporter	CJJ81176_RS00405		-1.35046	0.0270192	hypothetical protein
CJJ81176_RS00525		1.49966	0.0185326	methionyl-tRNA formyltransferase	CJJ81176_RS00410		-1.52749	0.0142257	iron-sulfur protein
CJJ81176_RS00585		1.17032	0.0164185	biopolymer transporter ExbD	CJJ81176_RS00415		-1.35328	0.0304376	oxidoreductase
CJJ81176_RS00590		2.171	8.67034e-06	energry transducer TonB	CJJ81176_RS00420		-1.65009	0.0115654	L-lactate permease
CJJ81176_RS00615		1.29321	1.90136e-06	malonyl CoA-ACP transacylase	CJJ81176_RS00430		-0.790353	0.0155573	cytochrome c oxidase subunit II
CJJ81176_RS00620		1.18085	0.000146159	S-adenosylhomocysteine nucleosidase	CJJ81176_RS00435		-0.967324	0.0327028	cytolethal distending toxin subunit A
CJJ81176_RS00625		1.43927	6.13902e-05	tRNA 2-thiocytidine biosynthesis protein TtcA	CJJ81176_RS00440		2.42085	0.0577721	DUF4492 domain-containing protein
CJJ81176_RS00630		1.6922	0.0171708	hydrolase	CJJ81176_RS00465		-1.15919	0.08447	uracil-DNA glycosylase
CJJ81176_RS00635		2.48402	0.00814448	recombinase RecO	CJJ81176_RS00470		-2.14084	0.000127991	aspartate ammonia-lyase
CJJ81176_RS00640		2.67771	4.27707e-05	endoribonuclease YbeY	CJJ81176_RS00475		-2.42723	4.91929e-05	C4-dicarboxylate ABC transporter
CJJ81176_RS00645	*	-1.12496	0.00406773	hypothetical protein	CJJ81176_RS00480		-0.800654	0.0840949	hypothetical protein
CJJ81176_RS00650		1.07281	0.0353931	tRNA-dihydrouridine synthase	CJJ81176_RS00495		0.756484	0.064534	hypothetical protein
CJJ81176_RS00700		1.88489	0.0466699	glycoprotease	CJJ81176_RS00535		-0.989154	0.0426092	sporulation initiation inhibitor Soj
CJJ81176_RS00705		2.02254	6.82371e-05	homoserine kinase	CJJ81176_RS00580		0.744946	0.0679039	flagellar motor protein MotA
CJJ81176_RS00710		2.03609	0.0338405	hypothetical protein	CJJ81176_RS00585		0.89616	0.0840949	biopolymer transporter ExbD
CJJ81176_RS00755		-0.916272	0.0469252	chemotaxis protein	CJJ81176_RS00590		1.6111	0.00208359	energry transducer TonB
CJJ81176_RS00795		-1.37514	0.000685254	membrane protein	CJJ81176_RS00615		1.05785	0.000185514	malonyl CoA-ACP transacylase
CJJ81176_RS00805		2.92424	0.00110565	rRNA (cytidine-2'-O-)-methyltransferase	CJJ81176_RS00620		0.650962	0.0577721	S-adenosylhomocysteine nucleosidase
CJJ81176_RS00830		1.11516	0.00959832	6-carboxy-5	CJJ81176_RS00625		1.10773	0.00314887	tRNA 2-thiocytidine biosynthesis protein TtcA
CJJ81176_RS00855		-1.15607	0.00585818	4-hydroxybenzoate octaprenyltransferase	CJJ81176_RS00635		2.67672	0.00397591	recombinase RecO
CJJ81176_RS00875		-1.40986	0.0456883	hypothetical protein	CJJ81176_RS00640		1.60881	0.0279255	endoribonuclease YbeY
CJJ81176_RS00920		2.39843	0.000135325	transporter	CJJ81176_RS00645	*	-1.41966	0.000334624	hypothetical protein
CJJ81176_RS00930		1.19345	0.0624431	serine/threonine protein phosphatase	CJJ81176_RS00650		1.04516	0.0418748	tRNA-dihydrouridine synthase
CJJ81176_RS00935		2.27352	0.0120761	hypothetical protein	CJJ81176_RS00700		1.72378	0.0774068	glycoprotease
CJJ81176_RS00940		1.4593	0.0131604	membrane protein	CJJ81176_RS00705		2.09777	3.05586e-05	homoserine kinase
CJJ81176_RS00950		1.71871	0.0612344	bifunctional ADP-dependent (S)-NAD(P)H-hydrate dehydratase/NAD(P)H-hydrate epimerase	CJJ81176_RS00755		-0.829353	0.0788069	chemotaxis protein
CJJ81176_RS00955		1.95551	0.000525306	hypothetical protein	CJJ81176_RS00795		-1.58353	9.27239e-05	membrane protein
CJJ81176_RS00960		1.55923	0.00408264	Fis family transcriptional regulator	CJJ81176_RS00805		2.02621	0.0394928	rRNA (cytidine-2'-O-)-methyltransferase
CJJ81176_RS00980		-1.07571	0.0854582	GTP cyclohydrolase I	CJJ81176_RS00810		1.81549	0.00347042	50S ribosomal protein L31
CJJ81176_RS01000		-2.19563	0.00468525	ATPase AAA	CJJ81176_RS00830		0.98687	0.0261501	6-carboxy-5
CJJ81176_RS01025		-1.37784	0.0191435	citrate transporter	CJJ81176_RS00855		-1.16691	0.00577427	4-hydroxybenzoate octaprenyltransferase
CJJ81176_RS01040		1.17536	0.0330558	threonine--tRNA ligase	CJJ81176_RS00875		-1.37301	0.0551408	hypothetical protein
CJJ81176_RS01045		1.98885	0.00110565	translation initiation factor IF-3	CJJ81176_RS00900		2.21426	0.0439159	iron ABC transporter ATP-binding protein
CJJ81176_RS01050		2.37694	0.00138778	restriction endonuclease subunit M	CJJ81176_RS00920		1.9196	0.00387925	transporter
CJJ81176_RS01085		1.54856	8.39188e-05	N-acetyl-gamma-glutamyl-phosphate reductase	CJJ81176_RS00930		1.31648	0.035676	serine/threonine protein phosphatase
CJJ81176_RS01090		2.20423	0.00624007	N-acetyltransferase GCN5	CJJ81176_RS00940		2.40833	1.03968e-05	membrane protein
CJJ81176_RS01095		3.0282	4.47068e-05	acetylglutamate kinase	CJJ81176_RS00945		1.4795	0.0443808	phosphoribosylglycinamide formyltransferase
CJJ81176_RS01100		2.53169	0.000958398	acetylornithine aminotransferase	CJJ81176_RS00950		1.76348	0.0535122	bifunctional ADP-dependent (S)-NAD(P)H-hydrate dehydratase/NAD(P)H-hydrate epimerase
CJJ81176_RS01130		0.889721	0.0783277	orotate phosphoribosyltransferase	CJJ81176_RS00955		1.29248	0.0375189	hypothetical protein
CJJ81176_RS01135		0.903314	0.0616642	ribosome recycling factor	CJJ81176_RS00960		1.26264	0.0261501	Fis family transcriptional regulator
CJJ81176_RS01155		-1.02885	0.024137	mechanosensitive ion channel protein	CJJ81176_RS00965		0.876569	0.085884	peptide deformylase
CJJ81176_RS01185		1.55495	0.000563601	50S ribosomal protein L20	CJJ81176_RS00980		-1.32988	0.0305585	GTP cyclohydrolase I
CJJ81176_RS01235		1.67159	0.00568889	exodeoxyribonuclease III	CJJ81176_RS01000		-1.536	0.0367616	ATPase AAA
CJJ81176_RS01240		2.03929	0.000146159	lipid A/FlgG phosphoethanolamine transferase EptC	CJJ81176_RS01005		-2.14124	0.0463617	hypothetical protein
CJJ81176_RS01245		3.81793	1.09799e-05	diacylglycerol kinase	CJJ81176_RS01010		-1.1292	0.0888321	hypothetical protein
CJJ81176_RS01255		1.16187	0.0147921	dihydroorotase	CJJ81176_RS01030		0.79576	0.0131561	peptide transporter
CJJ81176_RS01280		-4.14189	1.19122e-09	trimethylamine N-oxide reductase I catalytic subunit	CJJ81176_RS01040		1.70124	0.00136362	threonine--tRNA ligase
CJJ81176_RS01285		-4.53111	4.37798e-10	cytochrome c	CJJ81176_RS01045		1.56183	0.0142868	translation initiation factor IF-3
CJJ81176_RS01310		-1.56738	0.0817778	tautomerase	CJJ81176_RS01050		2.15154	0.004992	restriction endonuclease subunit M
CJJ81176_RS01330		0.964817	0.00507137	acyl-[acyl-carrier-protein]--UDP-N- acetylglucosamine O-acyltransferase	CJJ81176_RS01085		1.60431	4.32035e-05	N-acetyl-gamma-glutamyl-phosphate reductase
CJJ81176_RS01335		1.18528	0.00335471	ATP-dependent Clp protease ATP-binding subunit ClpX	CJJ81176_RS01090		2.37225	0.00303821	N-acetyltransferase GCN5
CJJ81176_RS01340		1.40107	0.00506833	rod shape-determining protein	CJJ81176_RS01095		2.87666	0.000131614	acetylglutamate kinase
CJJ81176_RS01345		1.97532	4.00075e-05	rod shape-determining protein MreC	CJJ81176_RS01100		2.68718	0.00048323	acetylornithine aminotransferase
CJJ81176_RS01365		-1.28947	0.00344759	phosphoserine phosphatase	CJJ81176_RS01125		1.45968	0.0439159	membrane protein
CJJ81176_RS01370		-1.77418	0.00309529	chemotaxis protein	CJJ81176_RS01130		1.05074	0.0313928	orotate phosphoribosyltransferase
CJJ81176_RS01375		-1.53329	0.00468525	chemotaxis protein A	CJJ81176_RS01135		1.10343	0.0193947	ribosome recycling factor
CJJ81176_RS01380		-1.68106	0.000139568	fused signal transduction protein/response regulator	CJJ81176_RS01155		-0.768687	0.0992671	mechanosensitive ion channel protein
CJJ81176_RS01400		2.96296	2.55297e-07	accessory colonization factor AcfC	CJJ81176_RS01160		0.905214	0.0824753	iron-sulfur cluster assembly scaffold protein NifU
CJJ81176_RS01405	*	-2.727	0.000273794	MFS transporter	CJJ81176_RS01175		2.38625	0.0119837	hypothetical protein
CJJ81176_RS01415		1.31352	0.0332934	thiF family protein	CJJ81176_RS01185		1.725	0.000121233	50S ribosomal protein L20
CJJ81176_RS01425		-0.963681	0.0404813	pantoate--beta-alanine ligase	CJJ81176_RS01235		1.67663	0.00607089	exodeoxyribonuclease III
CJJ81176_RS01430		-1.3751	0.00759211	3-methyl-2-oxobutanoate hydroxymethyltransferase	CJJ81176_RS01240		1.91523	0.000488036	lipid A/FlgG phosphoethanolamine transferase EptC
CJJ81176_RS01440		1.65188	0.0199141	molybdenum ABC transporter permease	CJJ81176_RS01245		3.72971	2.10735e-05	diacylglycerol kinase
CJJ81176_RS01495		0.992376	0.0220519	peptidyl-tRNA hydrolase	CJJ81176_RS01255		1.13923	0.0182576	dihydroorotase
CJJ81176_RS01515		1.88421	0.000578433	chloride transporter	CJJ81176_RS01280		-4.00035	6.25039e-09	trimethylamine N-oxide reductase I catalytic subunit
CJJ81176_RS01560		1.71532	0.00507137	exodeoxyribonuclease VII large subunit	CJJ81176_RS01285		-3.43197	2.86749e-06	cytochrome c
CJJ81176_RS01570		0.988022	0.0230331	hypothetical protein	CJJ81176_RS01300		0.683165	0.0824753	membrane protein
CJJ81176_RS01575		1.89465	5.22742e-07	3-oxoacyl-ACP synthase III	CJJ81176_RS01330		0.786709	0.027783	acyl-[acyl-carrier-protein]--UDP-N- acetylglucosamine O-acyltransferase
CJJ81176_RS01580		1.48685	2.63188e-06	phosphate acyltransferase	CJJ81176_RS01335		0.813723	0.0596513	ATP-dependent Clp protease ATP-binding subunit ClpX
CJJ81176_RS01585		1.02465	0.0373214	50S ribosomal protein L32	CJJ81176_RS01340		1.33465	0.00846003	rod shape-determining protein
CJJ81176_RS01590		1.38882	0.00406773	hypothetical protein	CJJ81176_RS01345		2.04367	1.90631e-05	rod shape-determining protein MreC
CJJ81176_RS01595		1.14224	0.0681802	nucleoside-diphosphate kinase	CJJ81176_RS01365		-0.829362	0.0686961	phosphoserine phosphatase
CJJ81176_RS01620		-0.977877	0.0084055	flagellar motor protein MotA	CJJ81176_RS01370		-1.72866	0.00435773	chemotaxis protein
CJJ81176_RS01625		-0.963626	0.0435313	DNA polymerase I	CJJ81176_RS01375		-1.46988	0.0074627	chemotaxis protein A
CJJ81176_RS01660		1.33406	0.000214476	anthranilate synthase subunit I	CJJ81176_RS01380		-1.63897	0.000241238	fused signal transduction protein/response regulator
CJJ81176_RS01665		2.39609	6.08536e-10	bifunctional glutamine amidotransferase/anthranilate phosphoribosyltransferase	CJJ81176_RS01400		3.87837	2.1433e-12	accessory colonization factor AcfC
CJJ81176_RS01670		2.2717	0.00377062	N-(5'-phosphoribosyl)anthranilate isomerase	CJJ81176_RS01405	*	-2.55423	0.000506618	MFS transporter
CJJ81176_RS01675		2.29285	0.000265943	tryptophan synthase subunit beta	CJJ81176_RS01410		0.920883	0.0972744	5'-nucleotidase SurE
CJJ81176_RS01680		1.80072	0.0358294	tryptophan synthase subunit alpha	CJJ81176_RS01440		2.16703	0.00160005	molybdenum ABC transporter permease
CJJ81176_RS01690		-1.76354	0.00534681	flagellar motor switch protein FliN	CJJ81176_RS01445		1.5324	0.00846003	molybdenum-pterin-binding protein
CJJ81176_RS01700		1.34009	0.0147967	guanosine polyphosphate pyrophosphohydrolase	CJJ81176_RS01450		0.881926	0.0608102	molybdate-binding protein
CJJ81176_RS01705		1.00192	0.0766232	ferredoxin	CJJ81176_RS01515		1.73451	0.00208295	chloride transporter
CJJ81176_RS01725		-2.59331	7.53083e-12	cytochrome c biogenesis protein CcsA	CJJ81176_RS01560		1.91444	0.00155507	exodeoxyribonuclease VII large subunit
CJJ81176_RS01755		1.21169	0.00210211	RND efflux system	CJJ81176_RS01575		1.22983	0.00255242	3-oxoacyl-ACP synthase III
CJJ81176_RS01775		-1.9385	6.0048e-07	4Fe-4S ferredoxin	CJJ81176_RS01580		1.32898	4.32035e-05	phosphate acyltransferase
CJJ81176_RS01780		-1.55687	0.0213205	30S ribosomal protein S21	CJJ81176_RS01590		1.19692	0.0163337	hypothetical protein
CJJ81176_RS01785	*	-2.1623	0.0959674	colicin	CJJ81176_RS01620		-0.644155	0.0999749	flagellar motor protein MotA
CJJ81176_RS01830		1.53669	0.000159812	sulfoxide reductase	CJJ81176_RS01625		-1.14888	0.0157715	DNA polymerase I
CJJ81176_RS01845		-1.27714	0.0286187	6	CJJ81176_RS01660		0.978176	0.0103783	anthranilate synthase subunit I
CJJ81176_RS01875		-0.971747	0.06802	serine--tRNA ligase	CJJ81176_RS01665		1.76069	1.69494e-05	bifunctional glutamine amidotransferase/anthranilate phosphoribosyltransferase
CJJ81176_RS01895		-2.30421	3.72356e-07	malate:quinone oxidoreductase	CJJ81176_RS01670		1.80944	0.0286774	N-(5'-phosphoribosyl)anthranilate isomerase
CJJ81176_RS01910		-0.786817	0.090343	hypothetical protein	CJJ81176_RS01675		1.78659	0.00707136	tryptophan synthase subunit beta
CJJ81176_RS01915		-1.31621	0.0471419	hypothetical protein	CJJ81176_RS01680		2.57641	0.00136362	tryptophan synthase subunit alpha
CJJ81176_RS01920		-2.06138	0.0010832	aspartyl/glutamyl-tRNA(Asn/Gln) amidotransferase subunit C	CJJ81176_RS01690		-1.37011	0.0243895	flagellar motor switch protein FliN
CJJ81176_RS01975		-1.88223	0.00335698	fumarate reductase	CJJ81176_RS01695		-1.16749	0.067014	membrane protein
CJJ81176_RS01980		-1.64505	0.0256635	fumarate reductase flavoprotein subunit	CJJ81176_RS01700		1.37253	0.0130845	guanosine polyphosphate pyrophosphohydrolase
CJJ81176_RS01985		-1.63082	0.005202	fumarate reductase iron-sulfur subunit	CJJ81176_RS01705		1.04387	0.0619831	ferredoxin
CJJ81176_RS02005		-2.49294	0.0001718	oxidoreductase	CJJ81176_RS01725		-1.73184	5.13857e-06	cytochrome c biogenesis protein CcsA
CJJ81176_RS02010		-2.35731	0.00125635	GMC family oxidoreductase	CJJ81176_RS01735		1.46264	0.0330577	lipoprotein signal peptidase
CJJ81176_RS02025		-2.41223	3.76057e-07	hypothetical protein	CJJ81176_RS01740		1.44362	0.0103783	membrane protein
CJJ81176_RS02035		-1.0214	0.0579095	hypothetical protein	CJJ81176_RS01755		1.34821	0.000608116	RND efflux system
CJJ81176_RS02100		1.84051	7.0074e-05	UDP-N-acetylmuramoylalanine--D-glutamate ligase	CJJ81176_RS01760		1.05722	0.00760738	multidrug efflux RND transporter permease subunit
CJJ81176_RS02130		-2.75332	1.24342e-07	succinate dehydrogenase	CJJ81176_RS01770		-1.0378	0.0945802	TetR family transcriptional regulator
CJJ81176_RS02135		-3.5887	5.86616e-09	(2Fe-2S)-binding protein	CJJ81176_RS01775		-2.13064	6.67829e-08	4Fe-4S ferredoxin
CJJ81176_RS02140		-2.91845	9.30606e-05	heterodisulfide reductase subunit B	CJJ81176_RS01780		-1.74522	0.00989854	30S ribosomal protein S21
CJJ81176_RS02175		-3.81416	4.51477e-08	chemotaxis protein	CJJ81176_RS01785	*	-2.25061	0.0811738	colicin
CJJ81176_RS02180		-3.34741	4.16457e-08	hypothetical protein	CJJ81176_RS01830		1.44129	0.000549348	sulfoxide reductase
CJJ81176_RS02195		1.35065	0.0441023	DNA polymerase III subunit epsilon	CJJ81176_RS01855		1.23706	0.0176464	membrane protein
CJJ81176_RS02200		1.09258	0.0358531	phosphomethylpyrimidine synthase	CJJ81176_RS01870		-0.661989	0.0836335	tryptophan--tRNA ligase
CJJ81176_RS02230		-2.14545	0.00528539	hypothetical protein	CJJ81176_RS01895		-1.49844	0.00180774	malate:quinone oxidoreductase
CJJ81176_RS02245		-0.845984	0.0105237	dehypoxanthine futalosine cyclase	CJJ81176_RS01920		-1.78637	0.00340216	aspartyl/glutamyl-tRNA(Asn/Gln) amidotransferase subunit C
CJJ81176_RS02255		1.05858	0.0624431	ATP-dependent DNA helicase RecG	CJJ81176_RS01960		1.36622	0.00208478	shikimate 5-dehydrogenase
CJJ81176_RS02275		0.997069	0.0470197	amino acid ABC transporter permease	CJJ81176_RS01975		-1.79815	0.00579449	fumarate reductase
CJJ81176_RS02280		1.22209	0.0355711	glutamine ABC transporter ATP-binding protein	CJJ81176_RS01980		-1.79882	0.0148878	fumarate reductase flavoprotein subunit
CJJ81176_RS02305		0.870736	0.0803665	elongation factor Tu	CJJ81176_RS01985		-1.73505	0.00314813	fumarate reductase iron-sulfur subunit
CJJ81176_RS02310		1.49518	0.00337932	50S ribosomal protein L33	CJJ81176_RS02005		-1.93898	0.00507874	oxidoreductase
CJJ81176_RS02320		1.87898	0.000684521	preprotein translocase subunit SecE	CJJ81176_RS02010		-1.76322	0.0212276	GMC family oxidoreductase
CJJ81176_RS02325		1.22342	0.00123727	transcription termination/antitermination protein NusG	CJJ81176_RS02020		-1.59035	0.0448631	hypothetical protein
CJJ81176_RS02330		2.34632	2.14902e-14	50S ribosomal protein L11	CJJ81176_RS02025		-2.44681	3.37946e-07	hypothetical protein
CJJ81176_RS02335		2.15975	6.15815e-07	50S ribosomal protein L1	CJJ81176_RS02100		1.27412	0.0106324	UDP-N-acetylmuramoylalanine--D-glutamate ligase
CJJ81176_RS02340		2.86402	4.65769e-14	50S ribosomal protein L10	CJJ81176_RS02130		-2.98917	1.42705e-08	succinate dehydrogenase
CJJ81176_RS02345		2.11186	4.26773e-10	50S ribosomal protein L7/L12	CJJ81176_RS02135		-3.81441	9.66007e-10	(2Fe-2S)-binding protein
CJJ81176_RS02350		1.78052	7.312e-06	DNA-directed RNA polymerase subunit beta	CJJ81176_RS02140		-3.18508	2.10746e-05	heterodisulfide reductase subunit B
CJJ81176_RS02355		1.5938	1.62863e-07	DNA-directed RNA polymerase subunit beta'	CJJ81176_RS02175		-3.03034	2.58048e-05	chemotaxis protein
CJJ81176_RS02365		1.58855	0.0116141	30S ribosomal protein S7	CJJ81176_RS02180		-2.89737	3.03645e-06	hypothetical protein
CJJ81176_RS02370		1.06816	0.0495955	elongation factor G	CJJ81176_RS02190		-0.930148	0.0865593	ribulose-phosphate 3-epimerase
CJJ81176_RS02385		2.20184	0.0133442	methyltransferase	CJJ81176_RS02200		1.29616	0.0115654	phosphomethylpyrimidine synthase
CJJ81176_RS02445		2.95768	4.86155e-05	ferrochelatase	CJJ81176_RS02205		1.25502	0.0117885	membrane protein
CJJ81176_RS02450		1.78589	0.000402574	oxidoreductase	CJJ81176_RS02230		-1.3368	0.0691392	hypothetical protein
CJJ81176_RS02455		1.7034	7.8035e-06	aminotransferase DegT	CJJ81176_RS02245		-0.564726	0.0979527	dehypoxanthine futalosine cyclase
CJJ81176_RS02475		-1.7519	1.24685e-06	chaperone protein ClpB	CJJ81176_RS02255		1.17293	0.0347498	ATP-dependent DNA helicase RecG
CJJ81176_RS02505		1.40915	0.00442954	hypothetical protein	CJJ81176_RS02265		2.21987	0.047395	transcriptional regulator
CJJ81176_RS02510		1.61337	0.011931	1-acyl-sn-glycerol-3-phosphate acyltransferase	CJJ81176_RS02275		1.09798	0.0270131	amino acid ABC transporter permease
CJJ81176_RS02515		2.81668	0.00176797	chromosome condensation protein CrcB	CJJ81176_RS02280		1.6944	0.00196631	glutamine ABC transporter ATP-binding protein
CJJ81176_RS02520		0.728122	0.0599482	molecular chaperone HtpG	CJJ81176_RS02305		0.877436	0.0778631	elongation factor Tu
CJJ81176_RS02525		1.17769	0.0634008	rhodanese	CJJ81176_RS02310		1.63316	0.00142201	50S ribosomal protein L33
CJJ81176_RS02535		2.75053	1.52356e-09	Na/Pi-cotransporter	CJJ81176_RS02320		1.27701	0.0304412	preprotein translocase subunit SecE
CJJ81176_RS02545		-1.64316	0.027872	flagellar hook-basal body complex protein FliE	CJJ81176_RS02325		1.04724	0.00719101	transcription termination/antitermination protein NusG
CJJ81176_RS02550		-1.59899	0.00245768	flagellar basal body rod protein FlgC	CJJ81176_RS02330		2.1297	4.20714e-12	50S ribosomal protein L11
CJJ81176_RS02555		-2.48383	6.11336e-07	flagellar biosynthesis protein FlgB	CJJ81176_RS02335		1.78993	6.93401e-05	50S ribosomal protein L1
CJJ81176_RS02565		-2.00672	0.000143824	hypothetical protein	CJJ81176_RS02340		2.71717	1.29065e-12	50S ribosomal protein L10
CJJ81176_RS02585		-1.30234	0.0482167	succinyl-CoA synthetase subunit alpha	CJJ81176_RS02345		2.3474	2.1433e-12	50S ribosomal protein L7/L12
CJJ81176_RS02595		-1.32809	0.0299192	2-oxoglutarate ferredoxin oxidoreductase subunit alpha	CJJ81176_RS02350		1.93799	1.00924e-06	DNA-directed RNA polymerase subunit beta
CJJ81176_RS02600		-1.46447	0.00511077	2-oxoglutarate ferredoxin oxidoreductase subunit beta	CJJ81176_RS02355		1.67441	4.71714e-08	DNA-directed RNA polymerase subunit beta'
CJJ81176_RS02605		-1.18482	0.0425315	2-oxoglutarate:acceptor oxidoreductase	CJJ81176_RS02365		1.4531	0.0240914	30S ribosomal protein S7
CJJ81176_RS02640		0.913184	0.0896183	hydroxymethylbilane synthase	CJJ81176_RS02385		1.83463	0.0511903	methyltransferase
CJJ81176_RS02655		-1.49793	0.00154674	flagellar cap protein FliD	CJJ81176_RS02445		2.28347	0.00326854	ferrochelatase
CJJ81176_RS02660		-0.925093	0.0374382	flagellar protein FliS	CJJ81176_RS02455		1.40507	0.000430524	aminotransferase DegT
CJJ81176_RS02675		-1.09844	0.053576	membrane protein	CJJ81176_RS02465		1.74987	0.0679039	septum formation inhibitor Maf
CJJ81176_RS02680		-2.30634	4.24105e-06	membrane protein	CJJ81176_RS02475		-2.03586	3.32428e-08	chaperone protein ClpB
CJJ81176_RS02685		-1.4824	0.00082854	hypothetical protein	CJJ81176_RS02505		1.27529	0.0118343	hypothetical protein
CJJ81176_RS02715		1.50384	0.0114435	MATE family efflux transporter	CJJ81176_RS02510		1.59585	0.0135676	1-acyl-sn-glycerol-3-phosphate acyltransferase
CJJ81176_RS02720		2.23658	3.28537e-06	hypothetical protein	CJJ81176_RS02520		1.25363	0.000506618	molecular chaperone HtpG
CJJ81176_RS02785		-1.67127	0.000341079	3	CJJ81176_RS02525		1.59503	0.00740844	rhodanese
CJJ81176_RS02790		-1.15916	0.0721474	aspartyl-tRNA amidotransferase subunit B	CJJ81176_RS02530		1.6182	0.0345923	membrane protein
CJJ81176_RS02795		-1.23314	0.00406773	acetolactate synthase	CJJ81176_RS02535		2.56766	3.39503e-08	Na/Pi-cotransporter
CJJ81176_RS02840		-0.935116	0.0371589	hypothetical protein	CJJ81176_RS02545		-1.68447	0.0256489	flagellar hook-basal body complex protein FliE
CJJ81176_RS02850		1.72538	0.0172647	dihydropteroate synthase	CJJ81176_RS02550		-2.17295	2.87491e-05	flagellar basal body rod protein FlgC
CJJ81176_RS02855		1.80319	8.36176e-05	DNA ligase (NAD(+)) LigA	CJJ81176_RS02555		-1.527	0.00257036	flagellar biosynthesis protein FlgB
CJJ81176_RS02860		2.66513	0.019367	membrane protein	CJJ81176_RS02565		-1.52139	0.00332399	hypothetical protein
CJJ81176_RS02870		2.04842	0.0129907	bifunctional riboflavin kinase/FMN adenylyltransferase	CJJ81176_RS02585		-1.1795	0.0812181	succinyl-CoA synthetase subunit alpha
CJJ81176_RS02985		-3.33713	5.72009e-07	non-heme ferritin	CJJ81176_RS02595		-1.19427	0.0575411	2-oxoglutarate ferredoxin oxidoreductase subunit alpha
CJJ81176_RS02990		-1.69737	0.00852172	phosphate ABC transporter substrate-binding protein	CJJ81176_RS02600		-1.44128	0.00647266	2-oxoglutarate ferredoxin oxidoreductase subunit beta
CJJ81176_RS03025		1.60732	0.0122034	hypothetical protein	CJJ81176_RS02650		-1.44075	0.0239072	flagellar protein FlaG
CJJ81176_RS03035		-1.04762	0.0714054	hydrogenase	CJJ81176_RS02655		-1.46722	0.00225846	flagellar cap protein FliD
CJJ81176_RS03090		2.9733	0.00928354	crossover junction endodeoxyribonuclease RuvA	CJJ81176_RS02660		-1.62636	0.000301878	flagellar protein FliS
CJJ81176_RS03105		-1.28238	0.00520989	inorganic pyrophosphatase	CJJ81176_RS02675		-1.08369	0.0579958	membrane protein
CJJ81176_RS03115		-1.37424	0.00546573	aspartate--tRNA ligase	CJJ81176_RS02680		-1.46932	0.00387925	membrane protein
CJJ81176_RS03120		1.35758	0.0155032	NAD(+) kinase	CJJ81176_RS02685		-1.47311	0.00100379	hypothetical protein
CJJ81176_RS03130		-1.06224	0.0102508	diguanylate cyclase response regulator	CJJ81176_RS02690		-0.78219	0.0449318	C4-dicarboxylate ABC transporter
CJJ81176_RS03150		2.22079	0.000105786	3-deoxy-D-manno-octulosonate 8-phosphate phosphatase	CJJ81176_RS02715		1.17106	0.0636985	MATE family efflux transporter
CJJ81176_RS03160		2.29554	0.0211081	organic solvent tolerance protein OstA	CJJ81176_RS02720		1.25257	0.0195461	hypothetical protein
CJJ81176_RS03175		1.76957	0.00335341	penicillin-binding protein 2	CJJ81176_RS02785		-1.45065	0.00215538	3
CJJ81176_RS03180		-1.19857	0.0110347	peptidase M24	CJJ81176_RS02795		-1.06487	0.0148871	acetolactate synthase
CJJ81176_RS03205		1.87691	0.0767297	membrane protein	CJJ81176_RS02815		-0.961818	0.0981487	preprotein translocase subunit TatC
CJJ81176_RS03255		-4.1525	3.06974e-12	C4-dicarboxylate ABC transporter	CJJ81176_RS02835		-1.06542	0.00760738	aspartate kinase
CJJ81176_RS03285		-1.63402	0.000155232	excinuclease ABC subunit B	CJJ81176_RS02855		1.68432	0.000317961	DNA ligase (NAD(+)) LigA
CJJ81176_RS03310		-0.946508	0.0854582	invasion protein	CJJ81176_RS02860		2.11118	0.0865669	membrane protein
CJJ81176_RS03315		-0.692878	0.0329806	4-hydroxy-3-methylbut-2-en-1-yl diphosphate synthase (flavodoxin)	CJJ81176_RS02875		2.08419	0.010991	tRNA (cmo5U34)-methyltransferase
CJJ81176_RS03320		-1.76648	0.00123727	flagellar L-ring protein	CJJ81176_RS02940		-1.84668	0.00942698	thiol:disulfide interchange protein
CJJ81176_RS03325		-1.95845	0.000144066	phosphate acetyltransferase	CJJ81176_RS02985		-2.70652	7.67868e-05	non-heme ferritin
CJJ81176_RS03330		-1.37614	0.00849043	acetate kinase	CJJ81176_RS03025		1.85446	0.00314036	hypothetical protein
CJJ81176_RS03370		-1.33729	0.00086749	flagellar basal body rod protein FlgG	CJJ81176_RS03035		-0.996219	0.0877477	hydrogenase
CJJ81176_RS03375		-0.933529	0.0541815	flagellar basal body rod protein FlgG	CJJ81176_RS03045		-0.896633	0.0579958	hydrogenase formation protein HypD
CJJ81176_RS03380		-2.74782	6.18365e-08	glutamine synthetase	CJJ81176_RS03080		1.92696	0.000998564	hypothetical protein
CJJ81176_RS03385		-1.51409	2.73915e-05	chemotaxis protein	CJJ81176_RS03090		2.63361	0.0269291	crossover junction endodeoxyribonuclease RuvA
CJJ81176_RS03405		-0.577212	0.0728667	glycine--tRNA ligase subunit alpha	CJJ81176_RS03105		-1.23137	0.00822315	inorganic pyrophosphatase
CJJ81176_RS03420		2.57184	0.00123727	3-deoxy-D-manno-octulosonic acid transferase	CJJ81176_RS03115		-1.03998	0.0437935	aspartate--tRNA ligase
CJJ81176_RS03435		1.291	0.00238253	30S ribosomal protein S16	CJJ81176_RS03120		1.19494	0.0392621	NAD(+) kinase
CJJ81176_RS03440		2.4782	1.70245e-06	RNA-binding protein	CJJ81176_RS03130		-1.33997	0.0013074	diguanylate cyclase response regulator
CJJ81176_RS03445		1.81084	0.000772313	ribosome maturation factor RimM	CJJ81176_RS03150		1.78908	0.00306386	3-deoxy-D-manno-octulosonate 8-phosphate phosphatase
CJJ81176_RS03450		2.46187	0.000153191	tRNA (guanine-N(1)-)-methyltransferase	CJJ81176_RS03160		2.14671	0.035676	organic solvent tolerance protein OstA
CJJ81176_RS03455		1.27768	0.00442924	50S ribosomal protein L19	CJJ81176_RS03175		1.67484	0.00625102	penicillin-binding protein 2
CJJ81176_RS03460		1.40776	0.00689828	5-hydroxyisourate hydrolase	CJJ81176_RS03205		2.06741	0.0439159	membrane protein
CJJ81176_RS03465		1.63182	0.000550804	phospho-2-dehydro-3-deoxyheptonate aldolase	CJJ81176_RS03210		0.852918	0.0243895	GTPase Era
CJJ81176_RS03475		-1.72152	7.91574e-05	DNA polymerase III subunit alpha	CJJ81176_RS03255		-3.74443	4.00388e-10	C4-dicarboxylate ABC transporter
CJJ81176_RS03480		-2.22989	3.1648e-08	YggS family pyridoxal phosphate enzyme	CJJ81176_RS03285		-1.68236	0.000107953	excinuclease ABC subunit B
CJJ81176_RS03485		-3.23727	2.33851e-08	flagellin (flaC)	CJJ81176_RS03315		-1.0195	0.00143408	4-hydroxy-3-methylbut-2-en-1-yl diphosphate synthase (flavodoxin)
CJJ81176_RS03510		-1.22137	0.00546765	molybdopterin adenylyltransferase	CJJ81176_RS03320		-1.0711	0.0562968	flagellar L-ring protein
CJJ81176_RS03530		2.21567	0.0589024	hypothetical protein	CJJ81176_RS03325		-1.64006	0.00199868	phosphate acetyltransferase
CJJ81176_RS03550		-2.54092	0.00564788	haloacid dehalogenase	CJJ81176_RS03330		-1.1274	0.0367616	acetate kinase
CJJ81176_RS03555		-1.07078	0.0437308	ABC transporter substrate-binding protein	CJJ81176_RS03340		-1.1325	0.0722774	membrane protein
CJJ81176_RS03560		-5.25429	1.79974e-13	hypothetical protein	CJJ81176_RS03370		-1.09289	0.00658807	flagellar basal body rod protein FlgG
CJJ81176_RS03565		-4.36549	1.39934e-07	hypothetical protein	CJJ81176_RS03375		-0.972987	0.0439159	flagellar basal body rod protein FlgG
CJJ81176_RS03615	*	1.18876	0.0386795	hypothetical protein	CJJ81176_RS03380		-2.29022	1.0289e-05	glutamine synthetase
CJJ81176_RS03620		-3.13472	7.26017e-10	HrcA family transcriptional regulator	CJJ81176_RS03385		-1.31089	0.000319466	chemotaxis protein
CJJ81176_RS03625		-3.13339	3.63445e-07	nucleotide exchange factor GrpE	CJJ81176_RS03395		-0.872025	0.0919779	N5-carboxyaminoimidazole ribonucleotide mutase
CJJ81176_RS03630		-1.80137	0.00158878	molecular chaperone DnaK	CJJ81176_RS03400		-1.58769	0.00326854	hypothetical protein
CJJ81176_RS03635	*	-2.06022	3.94172e-05	DNA methylase	CJJ81176_RS03405		-0.684685	0.0304376	glycine--tRNA ligase subunit alpha
CJJ81176_RS03670		-2.66756	1.0442e-07	aspartate aminotransferase	CJJ81176_RS03420		2.12397	0.0114979	3-deoxy-D-manno-octulosonic acid transferase
CJJ81176_RS03710		-1.37429	0.0565395	ABC transporter substrate-binding protein	CJJ81176_RS03435		1.21321	0.00506687	30S ribosomal protein S16
CJJ81176_RS03715		-1.64606	0.0330621	ABC transporter substrate-binding protein	CJJ81176_RS03440		2.03396	0.000185879	RNA-binding protein
CJJ81176_RS03720		-1.56563	0.0189424	methionine ABC transporter substrate-binding protein	CJJ81176_RS03445		1.64393	0.00303167	ribosome maturation factor RimM
CJJ81176_RS03735		-0.571055	0.0772459	valine--tRNA ligase	CJJ81176_RS03450		2.00945	0.00321337	tRNA (guanine-N(1)-)-methyltransferase
CJJ81176_RS03740		-1.28516	0.00126861	hypothetical protein	CJJ81176_RS03455		0.944971	0.0444293	50S ribosomal protein L19
CJJ81176_RS03750		1.46356	0.024263	hypothetical protein	CJJ81176_RS03460		1.04975	0.0567165	5-hydroxyisourate hydrolase
CJJ81176_RS03760		-1.90863	0.000698222	periplasmic nitrate reductase	CJJ81176_RS03465		0.861209	0.0998301	phospho-2-dehydro-3-deoxyheptonate aldolase
CJJ81176_RS03765		-1.93667	0.000157757	quinol dehydrogenase	CJJ81176_RS03475		-1.61337	0.00025198	DNA polymerase III subunit alpha
CJJ81176_RS03770		-1.40928	0.0432795	quinol dehydrogenase	CJJ81176_RS03480		-2.34154	9.22099e-09	YggS family pyridoxal phosphate enzyme
CJJ81176_RS03775		-1.86345	0.00123437	nitrate reductase	CJJ81176_RS03485		-2.72302	4.91842e-06	flagellin (flaC)
CJJ81176_RS03835		-1.58423	0.00496316	UDP-N-acetylmuramoyl-tripeptide--D-alanyl-D- alanine ligase	CJJ81176_RS03500		0.933507	0.0837776	peptidase M48
CJJ81176_RS03850		-1.02685	0.0870551	D-alanine--D-alanine ligase	CJJ81176_RS03510		-0.973865	0.0304088	molybdopterin adenylyltransferase
CJJ81176_RS03855		-1.16023	0.050425	Holliday junction ATP-dependent DNA helicase RuvA	CJJ81176_RS03530		2.04234	0.0890683	hypothetical protein
CJJ81176_RS03905		-2.28213	0.000506396	MBL fold metallo-hydrolase	CJJ81176_RS03535		2.50823	0.0305016	ABC transporter permease
CJJ81176_RS03915		1.32904	0.0259817	tetraacyldisaccharide 4'-kinase	CJJ81176_RS03550		-2.59468	0.00524612	haloacid dehalogenase
CJJ81176_RS03925		0.978394	0.0880691	3-deoxy-manno-octulosonate cytidylyltransferase	CJJ81176_RS03555		-0.927222	0.0882533	ABC transporter substrate-binding protein
CJJ81176_RS03930		-1.32959	0.00797251	hypothetical protein	CJJ81176_RS03560		-6.62556	2.32556e-15	hypothetical protein
CJJ81176_RS03960		1.20056	0.0398343	isoprenyl transferase	CJJ81176_RS03565		-4.87148	5.85233e-08	hypothetical protein
CJJ81176_RS03980		-0.948089	0.0546818	threonine dehydratase	CJJ81176_RS03620		-4.70033	1.92003e-12	HrcA family transcriptional regulator
CJJ81176_RS04015		-2.18493	0.000323899	aconitate hydratase B	CJJ81176_RS03625		-3.07656	6.23932e-07	nucleotide exchange factor GrpE
CJJ81176_RS04040		-1.5147	0.00103674	fructose 1	CJJ81176_RS03630		-2.21926	8.67683e-05	molecular chaperone DnaK
CJJ81176_RS04045		-1.50687	0.0195226	molybdopterin-guanine dinucleotide biosynthesis protein MobB	CJJ81176_RS03635	*	-2.02022	4.58588e-05	DNA methylase
CJJ81176_RS04055		0.733781	0.0462649	lytic transglycosylase	CJJ81176_RS03670		-1.85336	0.000430524	aspartate aminotransferase
CJJ81176_RS04075		1.63056	0.0113899	phosphatidylserine decarboxylase	CJJ81176_RS03710		-1.45359	0.0430485	ABC transporter substrate-binding protein
CJJ81176_RS04080		2.20177	0.0142103	hypothetical protein	CJJ81176_RS03720		-1.80437	0.00673023	methionine ABC transporter substrate-binding protein
CJJ81176_RS04085		1.47985	0.00624007	hypothetical protein	CJJ81176_RS03735		-0.859447	0.00560001	valine--tRNA ligase
CJJ81176_RS04105		-1.75258	0.0015941	glutamate-1-semialdehyde 2	CJJ81176_RS03740		-1.52406	0.00014098	hypothetical protein
CJJ81176_RS04110		-1.60498	0.0208257	hypothetical protein	CJJ81176_RS03750		1.84069	0.00394291	hypothetical protein
CJJ81176_RS04115		1.59182	0.000698222	bifunctional 5	CJJ81176_RS03760		-1.58643	0.00634868	periplasmic nitrate reductase
CJJ81176_RS04120		1.92411	2.89248e-07	S26 family signal peptidase	CJJ81176_RS03765		-1.91816	0.00022336	quinol dehydrogenase
CJJ81176_RS04130		-1.20363	0.00518633	UDP-N-acetylglucosamine 1-carboxyvinyltransferase	CJJ81176_RS03770		-1.34555	0.0577721	quinol dehydrogenase
CJJ81176_RS04135		-1.78949	0.00562962	hypothetical protein	CJJ81176_RS03775		-1.8485	0.00159684	nitrate reductase
CJJ81176_RS04160		-4.74489	1.50438e-08	thiol:disulfide interchange protein DsbA	CJJ81176_RS03835		-1.28271	0.0200036	UDP-N-acetylmuramoyl-tripeptide--D-alanyl-D- alanine ligase
CJJ81176_RS04165		-3.45646	9.00647e-05	dihydroneopterin aldolase	CJJ81176_RS03840		-1.47899	0.0698315	2-hydroxy-6-oxohepta-2
CJJ81176_RS04170		-4.46409	4.49727e-11	aryl-sulfate sulfotransferase	CJJ81176_RS03855		-1.28971	0.0304376	Holliday junction ATP-dependent DNA helicase RuvA
CJJ81176_RS04175		-1.17194	0.0647724	protein disulfide-isomerase	CJJ81176_RS03905		-1.20594	0.035676	MBL fold metallo-hydrolase
CJJ81176_RS04180	*	-1.40344	0.000958398	cytochrome c	CJJ81176_RS03925		1.12898	0.0418748	3-deoxy-manno-octulosonate cytidylyltransferase
CJJ81176_RS04185		-1.52562	0.00688404	cytochrome c	CJJ81176_RS03930		-2.01324	0.00015391	hypothetical protein
CJJ81176_RS04210		1.77741	0.00406773	hypothetical protein	CJJ81176_RS03950		1.10203	0.0128254	phosphopantothenate synthase
CJJ81176_RS04215		1.05921	0.0191506	flagellar biosynthesis protein FlhA	CJJ81176_RS03960		1.25221	0.0310056	isoprenyl transferase
CJJ81176_RS04230		1.11573	0.00214897	cell division protein FtsK	CJJ81176_RS04015		-1.76768	0.00506687	aconitate hydratase B
CJJ81176_RS04235		-1.67059	0.000140248	lagellar hook-associated protein FlgL	CJJ81176_RS04040		-0.884782	0.0557644	fructose 1
CJJ81176_RS04250		2.03755	0.00512771	ABC transporter ATP-binding protein	CJJ81176_RS04045		-1.26615	0.0463617	molybdopterin-guanine dinucleotide biosynthesis protein MobB
CJJ81176_RS04285		1.00032	0.00797251	3-phosphoshikimate 1-carboxyvinyltransferase	CJJ81176_RS04070		1.18484	0.0291133	metallophosphoesterase
CJJ81176_RS04295		0.758725	0.0398343	phenylalanine--tRNA ligase subunit alpha	CJJ81176_RS04075		1.15228	0.0972744	phosphatidylserine decarboxylase
CJJ81176_RS04300		-1.61776	0.015538	histidine triad nucleotide-binding protein	CJJ81176_RS04105		-1.52543	0.00716291	glutamate-1-semialdehyde 2
CJJ81176_RS04305		-1.72318	0.0137726	4-methyl-5(B-hydroxyethyl)-thiazole monophosphate biosynthesis protein	CJJ81176_RS04110		-1.99597	0.00589674	hypothetical protein
CJJ81176_RS04315		-1.24261	0.0775002	amino acid ABC transporter permease	CJJ81176_RS04115		2.1266	2.59431e-06	bifunctional 5
CJJ81176_RS04320		-1.0141	0.0935868	peptide ABC transporter ATP-binding protein	CJJ81176_RS04120		1.88103	7.70686e-07	S26 family signal peptidase
CJJ81176_RS04325		-1.51141	0.0018745	amino acid carrier protein	CJJ81176_RS04130		-1.3804	0.00146902	UDP-N-acetylglucosamine 1-carboxyvinyltransferase
CJJ81176_RS04335		2.68146	0.000239444	alanine racemase	CJJ81176_RS04135		-1.38338	0.0328032	hypothetical protein
CJJ81176_RS04350		-4.38392	4.49727e-11	hypothetical protein	CJJ81176_RS04160		-4.7742	1.48486e-08	thiol:disulfide interchange protein DsbA
CJJ81176_RS04355		-3.49435	2.1262e-08	hypothetical protein	CJJ81176_RS04165		-3.63393	4.43495e-05	dihydroneopterin aldolase
CJJ81176_RS04400		-1.55971	1.44868e-07	amino acid ABC transporter permease	CJJ81176_RS04170		-4.18636	6.37944e-10	aryl-sulfate sulfotransferase
CJJ81176_RS04405		-1.71296	0.00770362	amino acid ABC transporter permease	CJJ81176_RS04180	*	-1.22263	0.0043808	cytochrome c
CJJ81176_RS04410		-1.6323	0.0275267	major cell-binding factor	CJJ81176_RS04185		-1.36151	0.0182366	cytochrome c
CJJ81176_RS04415		-1.84986	1.49493e-05	polar amino acid ABC transporter ATP-binding protein	CJJ81176_RS04235		-1.4976	0.000821891	lagellar hook-associated protein FlgL
CJJ81176_RS04420		-1.66919	0.0283208	chemotaxis protein methyltransferase	CJJ81176_RS04280		1.06034	0.0378801	4-hydroxy-3-methylbut-2-enyl diphosphate reductase
CJJ81176_RS04425		-1.37635	0.0101474	chemotaxis protein B	CJJ81176_RS04285		1.07674	0.00401952	3-phosphoshikimate 1-carboxyvinyltransferase
CJJ81176_RS04460		0.742861	0.0244056	argininosuccinate lyase	CJJ81176_RS04295		0.642401	0.0930598	phenylalanine--tRNA ligase subunit alpha
CJJ81176_RS04495	*	-1.47397	0.0618505	hypothetical protein	CJJ81176_RS04300		-1.57205	0.0196903	histidine triad nucleotide-binding protein
CJJ81176_RS04585		1.11089	0.006934	membrane protein	CJJ81176_RS04305		-1.39707	0.0419946	4-methyl-5(B-hydroxyethyl)-thiazole monophosphate biosynthesis protein
CJJ81176_RS04610		2.97564	0.000174894	hypothetical protein	CJJ81176_RS04325		-1.26358	0.0115654	amino acid carrier protein
CJJ81176_RS04615		1.56021	0.00355205	apolipoprotein acyltransferase	CJJ81176_RS04335		2.29327	0.00270858	alanine racemase
CJJ81176_RS04620		1.81187	0.00939835	cation transporter	CJJ81176_RS04350		-3.37165	1.48205e-07	hypothetical protein
CJJ81176_RS04635	*	-2.31986	6.50167e-10	membrane protein	CJJ81176_RS04355		-3.07708	3.02853e-07	hypothetical protein
CJJ81176_RS04640		1.66335	0.00238197	bifunctional phosphoribosylaminoimidazolecarboxamide formyltransferase/inosine monophosphate cyclohydrolase	CJJ81176_RS04375		1.21783	0.0342323	ciab protein
CJJ81176_RS04650		1.38499	0.000698222	phosphoribosylformylglycinamidine synthase subunit PurL	CJJ81176_RS04380		0.769381	0.0875971	acyl-CoA thioesterase
CJJ81176_RS04655		2.47591	0.000146159	tRNA modification GTPase	CJJ81176_RS04400		-1.41235	2.43827e-06	amino acid ABC transporter permease
CJJ81176_RS04665		1.15062	0.0247237	protein translocase component YidC	CJJ81176_RS04405		-1.38515	0.0373098	amino acid ABC transporter permease
CJJ81176_RS04700		-1.31403	0.0421358	acyl-CoA thioester hydrolase	CJJ81176_RS04410		-1.59989	0.0330577	major cell-binding factor
CJJ81176_RS04725		2.04012	0.0961926	membrane protein	CJJ81176_RS04415		-1.70465	8.5619e-05	polar amino acid ABC transporter ATP-binding protein
CJJ81176_RS04750		-1.35449	0.00639611	aminoacyl-histidine dipeptidase	CJJ81176_RS04420		-1.3846	0.0636985	chemotaxis protein methyltransferase
CJJ81176_RS04765		1.37253	0.0468513	hypothetical protein	CJJ81176_RS04425		-1.65735	0.00253717	chemotaxis protein B
CJJ81176_RS04770		1.94192	0.0156223	hypothetical protein	CJJ81176_RS04435		-2.03433	0.00680055	membrane protein
CJJ81176_RS04805		0.817034	0.0398343	oxidoreductase	CJJ81176_RS04440		-1.06933	0.0962201	adenine phosphoribosyltransferase
CJJ81176_RS04880		1.18508	0.016246	tRNA (N(6)-L-threonylcarbamoyladenosine(37)-C(2))- methylthiotransferase MtaB	CJJ81176_RS04460		0.79386	0.0162134	argininosuccinate lyase
CJJ81176_RS04915		1.08043	0.0961635	membrane protein	CJJ81176_RS04495	*	-2.55275	0.00324993	hypothetical protein
CJJ81176_RS04920		0.65896	0.0783277	cytochrome c biogenesis protein	CJJ81176_RS04510	*	-1.21167	0.0945802	hypothetical protein
CJJ81176_RS04925		1.28679	0.00708546	ABC transporter ATP-binding protein	CJJ81176_RS04520	*	-2.00747	0.0211893	conjugal transfer protein TraG
CJJ81176_RS04930		1.61992	0.0114435	ABC transporter ATP-binding protein	CJJ81176_RS04535		0.900555	0.0637829	2-acyl-glycerophospho-ethanolamine acyltransferase
CJJ81176_RS04935		1.4065	0.00038749	branched-chain amino acid ABC transporter permease	CJJ81176_RS04610		3.48694	6.4753e-06	hypothetical protein
CJJ81176_RS04940		0.828216	0.0771998	branched-chain amino acid ABC transporter permease	CJJ81176_RS04615		1.67179	0.00169356	apolipoprotein acyltransferase
CJJ81176_RS04975		-1.09983	0.0371589	ATPase AAA	CJJ81176_RS04620		1.68793	0.0181709	cation transporter
CJJ81176_RS04990		-0.595634	0.0231856	DNA gyrase subunit A	CJJ81176_RS04635	*	-2.28322	9.66007e-10	membrane protein
CJJ81176_RS05020		1.85872	7.52312e-05	multidrug transporter	CJJ81176_RS04640		1.62685	0.00327884	bifunctional phosphoribosylaminoimidazolecarboxamide formyltransferase/inosine monophosphate cyclohydrolase
CJJ81176_RS05040		-1.8204	9.30606e-05	acetyl-CoA carboxylase subunit alpha	CJJ81176_RS04650		1.33788	0.00136362	phosphoribosylformylglycinamidine synthase subunit PurL
CJJ81176_RS05045		1.77293	0.0221117	cell division protein FtsW	CJJ81176_RS04655		1.95097	0.00472378	tRNA modification GTPase
CJJ81176_RS05050		1.64447	0.0116141	UDP-N-acetylglucosamine--N-acetylmuramyl- (pentapeptide) pyrophosphoryl-undecaprenol N-acetylglucosamine transferase	CJJ81176_RS04665		0.917095	0.0877477	protein translocase component YidC
CJJ81176_RS05090		1.45865	0.0970852	thiamine biosynthesis protein ThiS	CJJ81176_RS04700		-1.87923	0.00403425	acyl-CoA thioester hydrolase
CJJ81176_RS05110		0.897867	0.0183854	DNA strand exchange inhibitor protein	CJJ81176_RS04735		-0.942331	0.0463767	hypothetical protein
CJJ81176_RS05120		-1.38916	0.00351125	UDP-N-acetylmuramate--L-alanine ligase	CJJ81176_RS04760		1.89571	0.0013074	glutamine ABC transporter substrate-binding protein
CJJ81176_RS05125		1.13932	0.0189176	sulfatase	CJJ81176_RS04765		1.44557	0.0361077	hypothetical protein
CJJ81176_RS05155		-1.20653	0.00323166	isoleucine--tRNA ligase	CJJ81176_RS04770		2.12137	0.00740844	hypothetical protein
CJJ81176_RS05175		1.32131	0.0421513	NAD(P)H-dependent oxidoreductase	CJJ81176_RS04870		-1.69756	0.0387568	hypothetical protein
CJJ81176_RS05185		0.936758	0.0935868	zinc metalloprotease	CJJ81176_RS04880		1.31056	0.00719101	tRNA (N(6)-L-threonylcarbamoyladenosine(37)-C(2))- methylthiotransferase MtaB
CJJ81176_RS05195		2.35167	7.46872e-05	30S ribosomal protein S6	CJJ81176_RS04885		0.852165	0.0754106	membrane protein
CJJ81176_RS05200		2.32871	1.93025e-07	single-stranded DNA-binding protein	CJJ81176_RS04890		1.05838	0.00989854	3-dehydroquinate synthase
CJJ81176_RS05205		1.72896	8.24235e-05	30S ribosomal protein S18	CJJ81176_RS04920		0.933215	0.00863872	cytochrome c biogenesis protein
CJJ81176_RS05265		1.3574	0.0374382	ATP-binding protein	CJJ81176_RS04925		1.59477	0.000613064	ABC transporter ATP-binding protein
CJJ81176_RS05290		1.23315	0.0772459	hypothetical protein	CJJ81176_RS04930		1.65206	0.0101754	ABC transporter ATP-binding protein
CJJ81176_RS05295		1.2783	0.0637842	lipoprotein	CJJ81176_RS04935		1.23096	0.00268261	branched-chain amino acid ABC transporter permease
CJJ81176_RS05305		1.04718	0.0294565	preprotein translocase subunit SecF	CJJ81176_RS04940		1.31127	0.00255242	branched-chain amino acid ABC transporter permease
CJJ81176_RS05310		1.02194	0.00010307	preprotein translocase subunit SecD	CJJ81176_RS04945		0.822888	0.0608102	branched-chain amino acid ABC transporter substrate-binding protein
CJJ81176_RS05365		1.10721	0.0462701	4-diphosphocytidyl-2C-methyl-D-erythritol kinase	CJJ81176_RS04965		0.799504	0.0888321	membrane protein
CJJ81176_RS05370		1.3525	0.0239121	SsrA-binding protein	CJJ81176_RS04970		-1.06883	0.0890683	aspartate-semialdehyde dehydrogenase
CJJ81176_RS05380		1.34081	0.06802	ATP-dependent Clp protease adaptor ClpS	CJJ81176_RS04975		-0.904548	0.0877477	ATPase AAA
CJJ81176_RS05385		0.930817	0.0183335	ATP-dependent Clp protease ClpA	CJJ81176_RS04990		-0.611282	0.0209357	DNA gyrase subunit A
CJJ81176_RS05395		-1.27001	0.0147921	chemotaxis protein	CJJ81176_RS05020		1.30097	0.00897766	multidrug transporter
CJJ81176_RS05420		1.35325	0.0171597	phosphatidylserine decarboxylase	CJJ81176_RS05040		-0.929514	0.0609053	acetyl-CoA carboxylase subunit alpha
CJJ81176_RS05425		0.908261	0.00267508	cell division protein FtsH	CJJ81176_RS05045		1.98754	0.00938919	cell division protein FtsW
CJJ81176_RS05430		1.05527	0.0291064	ribosomal protein L11 methyltransferase	CJJ81176_RS05050		1.35673	0.0470273	UDP-N-acetylglucosamine--N-acetylmuramyl- (pentapeptide) pyrophosphoryl-undecaprenol N-acetylglucosamine transferase
CJJ81176_RS05440		0.814316	0.0654201	membrane protein	CJJ81176_RS05120		-1.07179	0.0256489	UDP-N-acetylmuramate--L-alanine ligase
CJJ81176_RS05445		0.668353	0.0430175	general glycosylation pathway protein	CJJ81176_RS05155		-0.838889	0.0502156	isoleucine--tRNA ligase
CJJ81176_RS05460		1.83502	0.0177666	UDP-galactose phosphate transferase	CJJ81176_RS05175		1.45702	0.0237032	NAD(P)H-dependent oxidoreductase
CJJ81176_RS05470		0.919953	0.0384469	peptide-binding protein	CJJ81176_RS05195		2.12832	0.000488036	30S ribosomal protein S6
CJJ81176_RS05480		1.81658	0.0142534	glucosyltransferase	CJJ81176_RS05200		2.27344	5.7612e-07	single-stranded DNA-binding protein
CJJ81176_RS05490		1.47395	0.000757053	ABC transporter ATP-binding protein	CJJ81176_RS05205		0.980949	0.0439159	30S ribosomal protein S18
CJJ81176_RS05500		1.48511	0.019367	polysaccharide biosynthesis protein	CJJ81176_RS05240		2.1668	0.0616974	hypothetical protein
CJJ81176_RS05510		1.47046	0.0405271	lauroyl acyltransferase	CJJ81176_RS05265		1.27838	0.0544103	ATP-binding protein
CJJ81176_RS05540	*	-2.03224	0.000406837	alpha-2	CJJ81176_RS05285		1.88075	0.0263297	bifunctional folylpolyglutamate synthase/dihydrofolate synthase
CJJ81176_RS05545	*	-2.29141	3.89952e-09	polyhydroxyalkanoate synthesis repressor PhaR	CJJ81176_RS05295		1.35066	0.0461334	lipoprotein
CJJ81176_RS05550	*	-2.55579	3.70951e-07	UDP-N-acetyl glucosamine 2-epimerase	CJJ81176_RS05305		1.09409	0.0237513	preprotein translocase subunit SecF
CJJ81176_RS05555	*	-1.77606	0.000207417	beta-1	CJJ81176_RS05310		1.14946	1.0289e-05	preprotein translocase subunit SecD
CJJ81176_RS05560	*	-1.92286	0.00425567	N-acylneuraminate cytidylyltransferase	CJJ81176_RS05330		-0.770174	0.0733646	serine/threonine transporter SstT
CJJ81176_RS05575		0.859227	0.0654201	ADP-heptose--LPS heptosyltransferase	CJJ81176_RS05370		1.27847	0.0360339	SsrA-binding protein
CJJ81176_RS05625		1.02256	0.0136729	DNA polymerase III subunit gamma/tau	CJJ81176_RS05380		1.7366	0.0126657	ATP-dependent Clp protease adaptor ClpS
CJJ81176_RS05630		2.09481	0.0051931	hypothetical protein	CJJ81176_RS05420		1.60049	0.00397591	phosphatidylserine decarboxylase
CJJ81176_RS05655		-1.54507	0.0211231	membrane protein	CJJ81176_RS05425		0.680872	0.0314886	cell division protein FtsH
CJJ81176_RS05665		-1.7114	0.0137726	L-lactate dehydrogenase	CJJ81176_RS05440		1.08385	0.00986562	membrane protein
CJJ81176_RS05670		1.5051	0.00116198	membrane protein	CJJ81176_RS05445		0.599349	0.0764368	general glycosylation pathway protein
CJJ81176_RS05705		0.750088	0.0771998	arginine--tRNA ligase	CJJ81176_RS05465		1.38665	0.00607089	glycosyl transferase family 1
CJJ81176_RS05720		-0.960908	0.0122881	hypothetical protein	CJJ81176_RS05470		1.33666	0.001542	peptide-binding protein
CJJ81176_RS05730		1.67659	0.0486992	ABC transporter ATP-binding protein	CJJ81176_RS05475		1.15354	0.0215501	glycosyl transferase
CJJ81176_RS05735		1.82793	3.25313e-09	elongation factor Ts	CJJ81176_RS05480		1.8703	0.0118135	glucosyltransferase
CJJ81176_RS05740		1.49689	0.0137726	30S ribosomal protein S2	CJJ81176_RS05485		2.0405	0.00217742	glycosyl transferase family 1
CJJ81176_RS05745		1.35053	0.0256635	SAM-dependent methyltransferase	CJJ81176_RS05490		1.9754	2.30259e-06	ABC transporter ATP-binding protein
CJJ81176_RS05765		1.44672	0.0367346	arsenic transporter	CJJ81176_RS05500		1.84848	0.00269355	polysaccharide biosynthesis protein
CJJ81176_RS05770		0.647112	0.0240169	tRNA uridine 5-carboxymethylaminomethyl modification enzyme MnmG	CJJ81176_RS05510		1.57115	0.0270595	lauroyl acyltransferase
CJJ81176_RS05780		-0.999248	0.0414142	hypothetical protein	CJJ81176_RS05540	*	-2.74699	1.0289e-05	alpha-2
CJJ81176_RS05790		-2.33437	9.55495e-08	C4-dicarboxylate ABC transporter	CJJ81176_RS05545	*	-2.09511	6.78735e-08	polyhydroxyalkanoate synthesis repressor PhaR
CJJ81176_RS05800		-2.2675	7.53083e-12	phosphate permease	CJJ81176_RS05550	*	-1.85697	9.60161e-05	UDP-N-acetyl glucosamine 2-epimerase
CJJ81176_RS05815		-1.71037	1.44507e-06	aspartyl/glutamyl-tRNA(Asn/Gln) amidotransferase subunit B	CJJ81176_RS05555	*	-1.86077	0.000121233	beta-1
CJJ81176_RS05890		2.18699	0.00626685	hypothetical protein	CJJ81176_RS05560	*	-1.50455	0.0209225	N-acylneuraminate cytidylyltransferase
CJJ81176_RS05905		1.28652	0.000780833	membrane protein	CJJ81176_RS05660	*	-1.60267	0.0279896	membrane protein
CJJ81176_RS05925		0.683074	0.0935868	hypothetical protein	CJJ81176_RS05665		-1.61745	0.0199057	L-lactate dehydrogenase
CJJ81176_RS05930		-2.89253	5.15522e-09	molecular chaperone GroES	CJJ81176_RS05670		1.50623	0.00136895	membrane protein
CJJ81176_RS05935		-1.89685	0.00512771	molecular chaperone GroEL	CJJ81176_RS05720		-1.09943	0.00418944	hypothetical protein
CJJ81176_RS05945		-1.40696	0.0470384	two-component response regulator	CJJ81176_RS05725		1.68959	0.0215035	flagellar biosynthesis protein FliR
CJJ81176_RS05950		-2.87649	1.51315e-09	hemerythrin	CJJ81176_RS05730		1.90612	0.0223726	ABC transporter ATP-binding protein
CJJ81176_RS05955		-1.77214	0.0818305	CopG family transcriptional regulator	CJJ81176_RS05735		1.49544	3.03561e-06	elongation factor Ts
CJJ81176_RS05965		1.49256	0.0058794	two-component sensor histidine kinase	CJJ81176_RS05790		-2.01704	6.33839e-06	C4-dicarboxylate ABC transporter
CJJ81176_RS05970		1.09516	0.000336542	DNA-binding response regulator	CJJ81176_RS05800		-2.13422	8.96604e-11	phosphate permease
CJJ81176_RS05975		1.04792	0.0341947	serine protease	CJJ81176_RS05815		-1.78813	5.87947e-07	aspartyl/glutamyl-tRNA(Asn/Gln) amidotransferase subunit B
CJJ81176_RS05985		-0.892784	0.066953	MerR family transcriptional regulator	CJJ81176_RS05875		-1.03211	0.014023	ribonuclease Y
CJJ81176_RS06005		-0.925978	0.0172647	glycine--tRNA ligase subunit beta	CJJ81176_RS05895		0.678144	0.0239072	FAD-binding protein
CJJ81176_RS06015		2.21002	0.0397071	hypothetical protein	CJJ81176_RS05905		1.17271	0.00283566	membrane protein
CJJ81176_RS06025		-1.58107	0.00345993	pyridoxine 5'-phosphate synthase	CJJ81176_RS05930		-3.2118	9.86872e-11	molecular chaperone GroES
CJJ81176_RS06030		-1.07965	0.0705197	4-hydroxythreonine-4-phosphate dehydrogenase	CJJ81176_RS05935		-2.04558	0.00268261	molecular chaperone GroEL
CJJ81176_RS06065		1.79884	0.00185269	UvrABC system protein C	CJJ81176_RS05950		-2.9148	9.66007e-10	hemerythrin
CJJ81176_RS06095		1.51327	0.00144218	hypothetical protein	CJJ81176_RS05955		-2.1811	0.035676	CopG family transcriptional regulator
CJJ81176_RS06100		1.2352	7.0074e-05	polyribonucleotide nucleotidyltransferase	CJJ81176_RS05965		2.19227	1.61971e-05	two-component sensor histidine kinase
CJJ81176_RS06125		-1.58199	0.00804846	phosphotyrosine protein phosphatase	CJJ81176_RS05970		1.363	4.91842e-06	DNA-binding response regulator
CJJ81176_RS06130		-1.27385	0.0945214	major outer membrane protein	CJJ81176_RS05975		1.48591	0.00174886	serine protease
CJJ81176_RS06135		0.889992	0.092818	molecular chaperone DnaJ	CJJ81176_RS05980		-0.862886	0.0647641	DnaJ family protein
CJJ81176_RS06140		-1.58825	0.00512771	DNA-binding response regulator	CJJ81176_RS05985		-1.53764	0.00188873	MerR family transcriptional regulator
CJJ81176_RS06150		1.16492	0.013153	recombination protein RecR	CJJ81176_RS06005		-1.25337	0.00146902	glycine--tRNA ligase subunit beta
CJJ81176_RS06160		-1.12459	0.0398343	quinone-reactive Ni/Fe-hydrogenase B-type cytochrome subunit	CJJ81176_RS06025		-1.68652	0.00208295	pyridoxine 5'-phosphate synthase
CJJ81176_RS06165		-1.45738	0.0136799	hydrogenase 2 large subunit	CJJ81176_RS06030		-1.27664	0.0320766	4-hydroxythreonine-4-phosphate dehydrogenase
CJJ81176_RS06170		-1.47811	0.0147921	quinone-reactive Ni/Fe-hydrogenase small chain	CJJ81176_RS06045		-1.59174	0.0800759	hypothetical protein
CJJ81176_RS06180		1.43124	0.000154991	N-acetylmuramoyl-L-alanine amidase	CJJ81176_RS06060		1.34848	0.0755715	membrane protein
CJJ81176_RS06225		1.4759	0.000928626	tRNA (guanine-N(7)-)-methyltransferase	CJJ81176_RS06065		1.64085	0.00577427	UvrABC system protein C
CJJ81176_RS06235		1.58043	0.000498244	ribosomal pseudouridine synthase	CJJ81176_RS06080		-0.794235	0.0573873	hypothetical protein
CJJ81176_RS06255		2.20857	0.00218442	potassium transporter	CJJ81176_RS06100		0.86121	0.00861619	polyribonucleotide nucleotidyltransferase
CJJ81176_RS06260		2.37097	0.00210211	potassium transporter	CJJ81176_RS06125		-1.65027	0.00607089	phosphotyrosine protein phosphatase
CJJ81176_RS06265		1.73501	0.00316947	chorismate dehydratase	CJJ81176_RS06135		1.10031	0.0279896	molecular chaperone DnaJ
CJJ81176_RS06295		-1.05188	0.0328923	acetyl-CoA carboxylase biotin carboxyl carrier protein subunit	CJJ81176_RS06140		-1.93233	0.000613096	DNA-binding response regulator
CJJ81176_RS06305		-1.15316	0.0126334	UDP-N-acetylglucosamine 4	CJJ81176_RS06150		0.906875	0.0685424	recombination protein RecR
CJJ81176_RS06335	*	1.1013	0.0453856	hypothetical protein	CJJ81176_RS06165		-1.06261	0.088549	hydrogenase 2 large subunit
CJJ81176_RS06340		1.54209	0.000366139	haloacid dehalogenase	CJJ81176_RS06170		-1.09055	0.0882533	quinone-reactive Ni/Fe-hydrogenase small chain
CJJ81176_RS06345		1.03158	0.0130566	3-oxoacyl-ACP synthase	CJJ81176_RS06175		1.85791	0.0367616	tRNA 5-methylaminomethyl-2-thiouridine biosynthesis bifunctional protein MnmC
CJJ81176_RS06360		-0.809206	0.0772459	amino acid adenylation protein	CJJ81176_RS06180		0.775253	0.0679976	N-acetylmuramoyl-L-alanine amidase
CJJ81176_RS06365	*	1.40121	0.0563235	acetyltransferase	CJJ81176_RS06225		1.87488	1.06847e-05	tRNA (guanine-N(7)-)-methyltransferase
CJJ81176_RS06390		-1.33626	0.0187657	UDP-2	CJJ81176_RS06235		1.22124	0.0104016	ribosomal pseudouridine synthase
CJJ81176_RS06410		-1.25324	0.0069784	flagellin modification protein	CJJ81176_RS06255		2.14725	0.0032715	potassium transporter
CJJ81176_RS06435		-1.5804	0.00543174	flagellin B	CJJ81176_RS06260		2.5984	0.000654333	potassium transporter
CJJ81176_RS06440		-1.49864	0.0183335	flagellin A	CJJ81176_RS06265		1.29293	0.0392916	chorismate dehydratase
CJJ81176_RS06535		-2.89452	1.17593e-05	membrane protein	CJJ81176_RS06295		-0.896043	0.0764368	acetyl-CoA carboxylase biotin carboxyl carrier protein subunit
CJJ81176_RS06540		-3.9687	5.9525e-16	cytochrome c	CJJ81176_RS06320	*	1.32889	0.069316	SAM-dependent methyltransferase
CJJ81176_RS06545		-4.54171	2.14902e-14	cytochrome c	CJJ81176_RS06340		1.24655	0.00620136	haloacid dehalogenase
CJJ81176_RS06550		-2.09136	1.57423e-06	polyphosphate kinase	CJJ81176_RS06345		0.872912	0.0425285	3-oxoacyl-ACP synthase
CJJ81176_RS06565		1.11723	0.0296293	AI-2E family transporter	CJJ81176_RS06390		-2.0603	0.000560752	UDP-2
CJJ81176_RS06575		0.952913	0.00364343	serine protease	CJJ81176_RS06410		-1.40536	0.00268261	flagellin modification protein
CJJ81176_RS06580		0.68584	0.0147967	glutamine--fructose-6-phosphate aminotransferase	CJJ81176_RS06435		-1.38134	0.0182754	flagellin B
CJJ81176_RS06585		1.37852	0.0131604	nucleotidyltransferase	CJJ81176_RS06440		-1.44124	0.0261501	flagellin A
CJJ81176_RS06595		0.686743	0.019366	peptidase S8	CJJ81176_RS06535		-1.57322	0.00397835	membrane protein
CJJ81176_RS06620		1.71579	0.00390294	membrane protein	CJJ81176_RS06540		-3.98413	1.94738e-16	cytochrome c
CJJ81176_RS06625		1.89448	0.0278599	non-canonical purine NTP pyrophosphatase	CJJ81176_RS06545		-3.60027	5.6307e-13	cytochrome c
CJJ81176_RS06635	*	-1.00274	0.00862221	ferredoxin	CJJ81176_RS06550		-1.92041	1.20674e-05	polyphosphate kinase
CJJ81176_RS06655		1.41457	0.00489498	hypothetical protein	CJJ81176_RS06575		1.39925	6.9875e-06	serine protease
CJJ81176_RS06685		-2.62481	0.0171708	DNA-binding protein	CJJ81176_RS06580		0.89487	0.0012309	glutamine--fructose-6-phosphate aminotransferase
CJJ81176_RS06695		-0.814558	0.0985546	C4-dicarboxylate ABC transporter	CJJ81176_RS06585		1.26397	0.026878	nucleotidyltransferase
CJJ81176_RS06705		-1.22163	0.0697751	adenylosuccinate lyase	CJJ81176_RS06605		1.95963	0.0236784	nicotinate phosphoribosyltransferase
CJJ81176_RS06745		-0.994632	0.00195849	glyceraldehyde-3-phosphate dehydrogenase	CJJ81176_RS06635	*	-0.718308	0.0646667	ferredoxin
CJJ81176_RS06905	*	-1.70928	2.76235e-05	sugar transferase	CJJ81176_RS06640		1.44167	0.00882228	L-seryl-tRNA(Sec) selenium transferase
CJJ81176_RS06910	*	1.05503	0.0444886	sugar transferase	CJJ81176_RS06655		1.17688	0.0243895	hypothetical protein
CJJ81176_RS06915	*	1.06835	0.0565395	capsular polysaccharide biosynthesis protein	CJJ81176_RS06670		-2.18668	0.067014	fumarate reductase
CJJ81176_RS06935		1.74107	0.0073592	ABC transporter ATP-binding protein	CJJ81176_RS06675		2.55568	0.000378167	catalase
CJJ81176_RS06940		1.63514	0.00599367	capsule polysaccharide transporter	CJJ81176_RS06685		-1.72504	0.0982287	DNA-binding protein
CJJ81176_RS06950		-1.88827	0.00131124	ATP-binding protein	CJJ81176_RS06735		1.20852	0.0367616	triose-phosphate isomerase
CJJ81176_RS06965		1.81774	0.0409787	tRNA(Ile)-lysidine synthetase	CJJ81176_RS06765		0.887731	0.0436488	phospho-sugar mutase
CJJ81176_RS06990		-2.19107	0.0383191	thiamine-monophosphate kinase	CJJ81176_RS06820		0.787666	0.035676	hypothetical protein
CJJ81176_RS06995		-1.08563	0.0269554	hypothetical protein	CJJ81176_RS06905	*	-1.27217	0.00215833	sugar transferase
CJJ81176_RS07010		-2.06157	7.91574e-05	flagellar P-ring protein	CJJ81176_RS06910	*	1.28009	0.0118343	sugar transferase
CJJ81176_RS07015		-1.48742	0.0352135	hypothetical protein	CJJ81176_RS06935		1.50212	0.0261501	ABC transporter ATP-binding protein
CJJ81176_RS07025		-1.00976	0.0793931	hypothetical protein	CJJ81176_RS06940		1.0733	0.0972168	capsule polysaccharide transporter
CJJ81176_RS07030		-1.52047	9.00647e-05	flagellar hook protein FlgK	CJJ81176_RS06950		-1.67965	0.00470813	ATP-binding protein
CJJ81176_RS07040		-2.18747	2.63301e-07	membrane protein	CJJ81176_RS06965		2.11816	0.0136829	tRNA(Ile)-lysidine synthetase
CJJ81176_RS07050		1.57676	0.0248514	general secretory pathway protein GspE	CJJ81176_RS07010		-1.73745	0.00112059	flagellar P-ring protein
CJJ81176_RS07065		1.26371	0.00896992	general secretory pathway protein GspD	CJJ81176_RS07015		-2.14934	0.0044055	hypothetical protein
CJJ81176_RS07075		-1.57809	0.00460595	pyruvate:ferredoxin (flavodoxin) oxidoreductase	CJJ81176_RS07020		-1.67454	0.0378801	hypothetical protein
CJJ81176_RS07085		-1.20262	0.0452768	outer membrane protein A	CJJ81176_RS07025		-1.33667	0.0178851	hypothetical protein
CJJ81176_RS07095		1.05101	0.0184487	50S ribosomal protein L13	CJJ81176_RS07030		-1.2739	0.00136895	flagellar hook protein FlgK
CJJ81176_RS07100		1.98849	0.00245768	recombinase RecB	CJJ81176_RS07040		-2.29606	9.08042e-08	membrane protein
CJJ81176_RS07105		2.16664	0.000166977	hypothetical protein	CJJ81176_RS07050		1.33751	0.0688735	general secretory pathway protein GspE
CJJ81176_RS07125		-0.835514	0.0824708	hypothetical protein	CJJ81176_RS07065		0.953138	0.0636985	general secretory pathway protein GspD
CJJ81176_RS07140		-1.57295	0.00928354	cytochrome c oxidase	CJJ81176_RS07075		-1.42161	0.0123776	pyruvate:ferredoxin (flavodoxin) oxidoreductase
CJJ81176_RS07145		-2.16339	7.0074e-05	cytochrome c oxidase	CJJ81176_RS07090		1.05197	0.0313928	30S ribosomal protein S9
CJJ81176_RS07165		0.799094	0.0608132	carbamoyl-phosphate synthase small chain	CJJ81176_RS07095		1.50215	0.000488036	50S ribosomal protein L13
CJJ81176_RS07200		-0.910416	0.0943125	hypothetical protein	CJJ81176_RS07100		1.52134	0.0289052	recombinase RecB
CJJ81176_RS07205		-1.3388	0.00450239	sodium:proline symporter	CJJ81176_RS07105		1.81277	0.00269355	hypothetical protein
CJJ81176_RS07210		-1.13356	0.0127095	1-pyrroline-5-carboxylate dehydrogenase	CJJ81176_RS07125		-0.864278	0.0702578	hypothetical protein
CJJ81176_RS07215		-1.5675	0.000166977	selenophosphate synthetase	CJJ81176_RS07130		-1.07455	0.036909	cytochrome CBB3
CJJ81176_RS07220		-1.04507	0.0438983	regulator	CJJ81176_RS07135		-1.21353	0.072471	cytochrome b561
CJJ81176_RS07225		-1.23275	0.00291635	methyl-accepting chemotaxis protein	CJJ81176_RS07140		-1.65437	0.00647266	cytochrome c oxidase
CJJ81176_RS07230		1.1728	0.0103364	hypothetical protein	CJJ81176_RS07145		-1.9025	0.000634885	cytochrome c oxidase
CJJ81176_RS07235		1.35748	0.000146527	formate dehydrogenase accessory protein FdhD	CJJ81176_RS07195		2.05265	2.30259e-06	hypothetical protein
CJJ81176_RS07265		1.25121	0.0427477	hypothetical protein	CJJ81176_RS07205		-1.08471	0.0262334	sodium:proline symporter
CJJ81176_RS07280		1.81348	0.0160728	molybdenum cofactor biosynthesis protein MoaD	CJJ81176_RS07220		-0.944094	0.0718546	regulator
CJJ81176_RS07295	*	3.03288	0.000999647	hypothetical protein	CJJ81176_RS07225		-1.10677	0.00846003	methyl-accepting chemotaxis protein
CJJ81176_RS07340		-0.826477	0.0362456	UTP--glucose-1-phosphate uridylyltransferase	CJJ81176_RS07230		1.41984	0.00159684	hypothetical protein
CJJ81176_RS07345		-1.67661	0.00333501	acetyl-coenzyme A synthetase	CJJ81176_RS07235		0.997592	0.00842618	formate dehydrogenase accessory protein FdhD
CJJ81176_RS07370		-1.95895	0.000232032	allophanate hydrolase	CJJ81176_RS07280		1.42622	0.0764368	molybdenum cofactor biosynthesis protein MoaD
CJJ81176_RS07385		-1.76985	0.000121397	NADPH quinone reductase MdaB	CJJ81176_RS07285		1.59496	0.0046761	molybdenum cofactor biosynthesis protein MoaE
CJJ81176_RS07425		-1.04666	0.00272062	type I restriction endonuclease subunit M	CJJ81176_RS07290		1.3106	0.000858398	molybdopterin molybdenumtransferase MoeA
CJJ81176_RS07445		2.17651	0.0705197	permease	CJJ81176_RS07295	*	1.82147	0.0824753	hypothetical protein
CJJ81176_RS07470		-1.36154	0.00842698	NADH-quinone oxidoreductase subunit N	CJJ81176_RS07340		-0.790267	0.0468374	UTP--glucose-1-phosphate uridylyltransferase
CJJ81176_RS07480		-1.26172	0.0195226	NADH-quinone oxidoreductase subunit L	CJJ81176_RS07345		-1.69241	0.00326854	acetyl-coenzyme A synthetase
CJJ81176_RS07485		-1.02633	0.0253758	NADH-quinone oxidoreductase subunit K	CJJ81176_RS07385		-1.19894	0.0101754	NADPH quinone reductase MdaB
CJJ81176_RS07490		-1.13221	0.0935868	NADH-quinone oxidoreductase subunit J	CJJ81176_RS07425		-1.72886	9.89722e-07	type I restriction endonuclease subunit M
CJJ81176_RS07495		-0.986779	0.0343461	NADH-quinone oxidoreductase subunit I	CJJ81176_RS07440	*	1.83677	0.0760562	membrane protein
CJJ81176_RS07500		-0.926063	0.0176912	NADH-quinone oxidoreductase subunit H	CJJ81176_RS07445		2.09547	0.0846918	permease
CJJ81176_RS07505		-0.918762	0.0718264	NADH dehydrogenase subunit G	CJJ81176_RS07470		-0.998267	0.0651727	NADH-quinone oxidoreductase subunit N
CJJ81176_RS07520		-1.38732	0.0153057	NADH-quinone oxidoreductase subunit D	CJJ81176_RS07475		-0.899491	0.0960575	NADH-quinone oxidoreductase subunit M
CJJ81176_RS07530		-1.17723	0.0187316	NADH-quinone oxidoreductase subunit B	CJJ81176_RS07480		-1.05439	0.0608102	NADH-quinone oxidoreductase subunit L
CJJ81176_RS07535		-0.947646	0.0553939	NADH-quinone oxidoreductase subunit A	CJJ81176_RS07485		-1.23481	0.00673302	NADH-quinone oxidoreductase subunit K
CJJ81176_RS07550		1.5621	0.0793931	peptide ABC transporter permease	CJJ81176_RS07500		-0.804436	0.0442438	NADH-quinone oxidoreductase subunit H
CJJ81176_RS07570	*	-1.92624	0.0816788	dimethyl sulfoxide reductase subunit B	CJJ81176_RS07505		-0.859368	0.0963547	NADH dehydrogenase subunit G
CJJ81176_RS07610		1.77029	4.33152e-05	50S ribosomal protein L36	CJJ81176_RS07520		-1.26047	0.0313928	NADH-quinone oxidoreductase subunit D
CJJ81176_RS07615		1.54321	0.00966383	30S ribosomal protein S13	CJJ81176_RS07525		-1.20127	0.0439159	NADH dehydrogenase subunit C
CJJ81176_RS07620		1.51664	0.0114435	30S ribosomal protein S11	CJJ81176_RS07530		-1.15033	0.0239217	NADH-quinone oxidoreductase subunit B
CJJ81176_RS07625		1.63925	0.000166977	30S ribosomal protein S4	CJJ81176_RS07535		-1.25965	0.00924594	NADH-quinone oxidoreductase subunit A
CJJ81176_RS07630		2.23537	1.29002e-09	DNA-directed RNA polymerase subunit alpha	CJJ81176_RS07555		-1.78313	0.024421	peptide ABC transporter permease
CJJ81176_RS07635		1.93192	7.48478e-07	50S ribosomal protein L17	CJJ81176_RS07570	*	-2.42629	0.0305585	dimethyl sulfoxide reductase subunit B
CJJ81176_RS07640		0.674345	0.0368534	ATP phosphoribosyltransferase	CJJ81176_RS07610		1.10839	0.0168332	50S ribosomal protein L36
CJJ81176_RS07655		1.48784	0.00026613	imidazole glycerol phosphate synthase subunit HisH	CJJ81176_RS07615		1.47453	0.0148878	30S ribosomal protein S13
CJJ81176_RS07660		0.85281	0.059843	1-(5-phosphoribosyl)-5-((5- phosphoribosylamino)methylideneamino)imidazole-4- carboxamide isomerase	CJJ81176_RS07620		1.29018	0.0366843	30S ribosomal protein S11
CJJ81176_RS07665		1.33113	0.0167295	HrgA protein	CJJ81176_RS07625		1.49922	0.000840695	30S ribosomal protein S4
CJJ81176_RS07675		0.992517	0.0992259	phosphoribosyl-AMP cyclohydrolase	CJJ81176_RS07630		1.93179	3.17429e-07	DNA-directed RNA polymerase subunit alpha
CJJ81176_RS07690		-1.44932	0.00262551	bifunctional enzyme IspD/IspF	CJJ81176_RS07635		1.7338	1.58626e-05	50S ribosomal protein L17
CJJ81176_RS07695		-0.996159	0.0409794	hypothetical protein	CJJ81176_RS07640		0.955877	0.00193893	ATP phosphoribosyltransferase
CJJ81176_RS07700		-1.13657	0.0147921	sulfate adenylyltransferase	CJJ81176_RS07650		0.845216	0.0168873	histidine biosynthesis bifunctional protein HisB
CJJ81176_RS07715		1.79709	4.46133e-05	peptide chain release factor 1	CJJ81176_RS07655		1.68803	2.48173e-05	imidazole glycerol phosphate synthase subunit HisH
CJJ81176_RS07750		-1.47338	0.00136832	alpha-ketoglutarate permease	CJJ81176_RS07660		0.958184	0.0309584	1-(5-phosphoribosyl)-5-((5- phosphoribosylamino)methylideneamino)imidazole-4- carboxamide isomerase
CJJ81176_RS07755		1.23703	0.0961635	A/G-specific adenine glycosylase	CJJ81176_RS07665		1.50086	0.00595427	HrgA protein
CJJ81176_RS07795		-1.75913	0.000735026	serine dehydratase	CJJ81176_RS07690		-1.47265	0.00246931	bifunctional enzyme IspD/IspF
CJJ81176_RS07800		-1.37732	0.0124362	serine/threonine transporter	CJJ81176_RS07695		-1.13443	0.0200013	hypothetical protein
CJJ81176_RS07830		-1.98568	0.0099945	hypothetical protein	CJJ81176_RS07700		-1.26198	0.00680055	sulfate adenylyltransferase
CJJ81176_RS07860		1.13347	0.0890411	hypothetical protein	CJJ81176_RS07705		-1.60285	0.0337225	phosphatidylglycerophosphatase A
CJJ81176_RS07865		0.918443	0.0589024	DNA primase	CJJ81176_RS07715		1.69461	0.000145507	peptide chain release factor 1
CJJ81176_RS07870		-1.94011	3.94172e-05	hypothetical protein	CJJ81176_RS07725		-2.32921	0.0386708	ligand-gated channel
CJJ81176_RS07890		-0.647613	0.0904434	peptide-binding protein	CJJ81176_RS07750		-1.11526	0.0199057	alpha-ketoglutarate permease
CJJ81176_RS07905		1.39886	0.0131604	ABC transporter permease	CJJ81176_RS07755		1.31173	0.07115	A/G-specific adenine glycosylase
CJJ81176_RS07910		1.94251	0.0114435	sulfate ABC transporter ATP-binding protein	CJJ81176_RS07795		-1.26138	0.0211893	serine dehydratase
CJJ81176_RS07915		1.80623	0.00520989	ABC transporter substrate-binding protein	CJJ81176_RS07800		-1.03153	0.0740584	serine/threonine transporter
CJJ81176_RS07925		-1.04808	0.0563235	hypothetical protein	CJJ81176_RS07830		-1.91496	0.0124261	hypothetical protein
CJJ81176_RS07945		-0.898998	0.0276889	Na+/H+ antiporter NhaA 1	CJJ81176_RS07860		1.27419	0.0480114	hypothetical protein
CJJ81176_RS07950		-1.37146	0.00155877	Na+/H+ antiporter NhaA 2	CJJ81176_RS07870		-1.54938	0.00101405	hypothetical protein
CJJ81176_RS07955		0.930962	0.0714054	hypothetical protein	CJJ81176_RS07905		1.23638	0.0340209	ABC transporter permease
CJJ81176_RS08000		2.01542	0.0018745	thioredoxin	CJJ81176_RS07910		1.50504	0.0660377	sulfate ABC transporter ATP-binding protein
CJJ81176_RS08005		1.33329	0.0124027	hypothetical protein	CJJ81176_RS07945		-0.78459	0.0593562	Na+/H+ antiporter NhaA 1
CJJ81176_RS08055		-1.00916	0.0870065	enolase	CJJ81176_RS07950		-1.10233	0.0105452	Na+/H+ antiporter NhaA 2
CJJ81176_RS08065		-1.45563	0.00418276	hypothetical protein	CJJ81176_RS07955		0.953283	0.064294	hypothetical protein
CJJ81176_RS08090		-2.88113	2.71281e-08	citrate (Si)-synthase	CJJ81176_RS07965		-1.47635	0.0405279	iron permease
CJJ81176_RS08105		0.921182	0.0149924	DNA topoisomerase I	CJJ81176_RS07970		-1.40478	0.0103783	iron transporter
CJJ81176_RS08115	*	1.1342	0.024168	hydrolase	CJJ81176_RS07975		-1.52467	0.072471	membrane protein
CJJ81176_RS08130		1.92272	3.20464e-10	preprotein translocase subunit SecY	CJJ81176_RS07980		-2.28427	0.000840695	ABC transporter permease
CJJ81176_RS08135		1.41287	0.00180202	50S ribosomal protein L15	CJJ81176_RS07985		-1.6816	0.0364282	membrane protein
CJJ81176_RS08140		1.99097	0.000328043	30S ribosomal protein S5	CJJ81176_RS07990		-2.13873	0.00130253	GTPase
CJJ81176_RS08145		1.83356	0.000563658	50S ribosomal protein L18	CJJ81176_RS07995		-1.47257	0.0617616	thioredoxin
CJJ81176_RS08150		2.4018	2.19577e-06	50S ribosomal protein L6	CJJ81176_RS08000		1.93513	0.00326854	thioredoxin
CJJ81176_RS08155		1.80406	2.76235e-05	30S ribosomal protein S8	CJJ81176_RS08005		2.22808	5.92201e-06	hypothetical protein
CJJ81176_RS08160		1.67205	0.00249229	30S ribosomal protein S14 type Z	CJJ81176_RS08065		-1.28324	0.0122678	hypothetical protein
CJJ81176_RS08165		2.01026	1.17593e-05	50S ribosomal protein L5	CJJ81176_RS08090		-2.40856	6.44735e-06	citrate (Si)-synthase
CJJ81176_RS08170		2.00842	0.00355205	50S ribosomal protein L24	CJJ81176_RS08095		1.6314	0.00165244	sodium:proton antiporter
CJJ81176_RS08175		1.79098	0.00123727	50S ribosomal protein L14	CJJ81176_RS08105		0.993895	0.00846003	DNA topoisomerase I
CJJ81176_RS08180		2.41752	0.000639348	30S ribosomal protein S17	CJJ81176_RS08115	*	1.202	0.0168332	hydrolase
CJJ81176_RS08185		1.8801	0.00519475	50S ribosomal protein L29	CJJ81176_RS08130		1.62219	2.24418e-07	preprotein translocase subunit SecY
CJJ81176_RS08190		1.80346	0.000166977	50S ribosomal protein L16	CJJ81176_RS08135		1.0738	0.0237513	50S ribosomal protein L15
CJJ81176_RS08195		1.8576	8.47538e-06	30S ribosomal protein S3	CJJ81176_RS08140		1.753	0.00217742	30S ribosomal protein S5
CJJ81176_RS08200		1.92746	0.000225053	50S ribosomal protein L22	CJJ81176_RS08145		1.70768	0.00174886	50S ribosomal protein L18
CJJ81176_RS08205		1.57259	0.000178314	30S ribosomal protein S19	CJJ81176_RS08150		1.90648	0.000334624	50S ribosomal protein L6
CJJ81176_RS08210		2.0484	0.000180539	50S ribosomal protein L2	CJJ81176_RS08155		1.89456	1.0289e-05	30S ribosomal protein S8
CJJ81176_RS08215		2.41601	9.30606e-05	50S ribosomal protein L23	CJJ81176_RS08160		1.55601	0.00585618	30S ribosomal protein S14 type Z
CJJ81176_RS08220		1.95106	1.65619e-05	50S ribosomal protein L4	CJJ81176_RS08165		1.9021	4.37593e-05	50S ribosomal protein L5
CJJ81176_RS08225		2.62078	7.53083e-12	50S ribosomal protein L3	CJJ81176_RS08170		1.81594	0.00989854	50S ribosomal protein L24
CJJ81176_RS08230		1.89868	0.000772313	30S ribosomal protein S10	CJJ81176_RS08175		1.68086	0.00300477	50S ribosomal protein L14
CJJ81176_RS08235		3.11061	1.8326e-10	ribosomal large subunit pseudouridine synthase B	CJJ81176_RS08180		2.47915	0.000532699	30S ribosomal protein S17
CJJ81176_RS08240		2.23035	4.49727e-11	ribonuclease J	CJJ81176_RS08185		1.84704	0.00673302	50S ribosomal protein L29
CJJ81176_RS08315		-1.79347	9.30606e-05	hypothetical protein	CJJ81176_RS08190		1.53022	0.00209158	50S ribosomal protein L16
CJJ81176_RS08320		-0.995998	0.0832825	membrane protein	CJJ81176_RS08195		1.79092	2.1628e-05	30S ribosomal protein S3
CJJ81176_RS08325		-1.69997	0.0202192	7-cyano-7-deazaguanine reductase	CJJ81176_RS08200		1.43165	0.0091	50S ribosomal protein L22
CJJ81176_RS08335		-2.43199	0.00333501	homoserine O-succinyltransferase	CJJ81176_RS08205		1.34714	0.00203729	30S ribosomal protein S19
CJJ81176_RS08340		-3.08837	3.26634e-05	O-acetylhomoserine aminocarboxypropyltransferase	CJJ81176_RS08210		1.73398	0.00225846	50S ribosomal protein L2
CJJ81176_RS08350		-1.74715	0.000336542	flagellar hook protein FlgE	CJJ81176_RS08215		2.48094	6.26904e-05	50S ribosomal protein L23
					CJJ81176_RS08220		1.30104	0.00673302	50S ribosomal protein L4
					CJJ81176_RS08225		1.71728	2.03143e-05	50S ribosomal protein L3
					CJJ81176_RS08230		1.59861	0.00616926	30S ribosomal protein S10
					CJJ81176_RS08235		2.34683	5.35103e-06	ribosomal large subunit pseudouridine synthase B
					CJJ81176_RS08240		1.39425	0.000117337	ribonuclease J
					CJJ81176_RS08255		1.15336	0.068846	23S rRNA (adenine(2503)-C(2))-methyltransferase RlmN
					CJJ81176_RS08295		2.20303	0.0197185	3-isopropylmalate dehydratase small subunit
					CJJ81176_RS08315		-0.783026	0.0978141	hypothetical protein
					CJJ81176_RS08325		-1.40911	0.0541161	7-cyano-7-deazaguanine reductase
					CJJ81176_RS08350		-1.18764	0.0211893	flagellar hook protein FlgE

## Sheet: F38011 RNASeq Results
The food-borne pathogen Campylobacter jejuni responds to the bile salt deoxycholate with countermeasures to reactive oxygen species
Nicholas M. Negretti, Christopher R. Gourley, Geremy Clair, Joshua N. Adkins, and Michael E. Konkel
List of differentially expressed genes with a Benjamini-Hochberg adjusted p value of < 0.1 (q < 0.1), values are expressed as log2(Fold-change)
Strain F38011, 16 hours					Strain F38011, 18 hours
Gene ID	Strain unique	Fold-change	q value	Annotation	Gene ID	Strain unique	Fold-change	q value	Annotation
CJH_00020		-0.922482	0.0480003	cytochrome C	CJH_00015		-0.723237	0.0767996	DNA gyrase subunit B
CJH_00030		0.93918	0.0691878	sodium:proton antiporter	CJH_00020		-1.10473	0.0136488	cytochrome C
CJH_00035		-1.17176	0.0292769	glutamate synthase	CJH_00025		1.08586	0.0501341	molybdopterin containing oxidoreductase
CJH_00040		-1.30877	0.0736097	hypothetical protein	CJH_00030		1.19655	0.0135339	sodium:proton antiporter
CJH_00050		-0.973639	0.0386187	ribonuclease HII	CJH_00035		-1.32907	0.00914957	glutamate synthase
CJH_00090		-1.38006	0.00122595	dihydroneopterin aldolase	CJH_00080		0.886392	0.0374593	hydrolase
CJH_00100		-1.73676	0.000442926	histidine kinase	CJH_00090		-1.3469	0.0010849	dihydroneopterin aldolase
CJH_00110		-1.4399	0.0131503	fumarylacetoacetase	CJH_00100		-1.79525	0.000179878	histidine kinase
CJH_00115		1.76367	0.00580257	ribosomal pseudouridine synthase	CJH_00105		-0.860171	0.0714396	cytochrome B6
CJH_00120		1.24351	0.00762694	adenylosuccinate lyase	CJH_00110		-2.49534	4.9394e-06	fumarylacetoacetase
CJH_00190	*	1.561	0.0235425	membrane protein	CJH_00115		2.03221	0.000872605	ribosomal pseudouridine synthase
CJH_00200	*	1.07667	0.0944582	hypothetical protein	CJH_00120		0.970839	0.0343919	adenylosuccinate lyase
CJH_00215		1.24443	0.00977992	hypothetical protein	CJH_00145		-0.884022	0.0388293	recombination protein RecJ
CJH_00220		-1.65614	0.00181356	cytochrome C	CJH_00190	*	2.15795	0.000780368	membrane protein
CJH_00225		1.231	0.0402273	poly(A) polymerase	CJH_00200	*	1.59251	0.00713969	hypothetical protein
CJH_00235		-1.64657	0.061265	hypothetical protein	CJH_00210		1.16091	0.0922363	multidrug DMT transporter permease
CJH_00240		1.50085	0.0150705	flagellar hook-length control protein	CJH_00215		1.83308	4.63808e-05	hypothetical protein
CJH_00255		1.33642	0.0199213	hypothetical protein	CJH_00220		-1.10614	0.0345099	cytochrome C
CJH_00265	*	-0.97641	0.076765	sodium:sulfate symporter	CJH_00240		1.92439	0.000929378	flagellar hook-length control protein
CJH_00270	*	3.49387	2.59638e-05	2-oxoglutarate translocator	CJH_00250		1.13145	0.0780919	flagellar hook protein
CJH_00275		2.44122	0.00322872	2-oxoglutarate translocator	CJH_00255		1.8622	0.000532177	hypothetical protein
CJH_00290		0.859168	0.0854702	lysine decarboxylase	CJH_00270	*	3.93515	9.44122e-07	2-oxoglutarate translocator
CJH_00310		1.04906	0.0900547	peptidase C39	CJH_00275		2.19094	0.00699378	2-oxoglutarate translocator
CJH_00360		1.54826	0.00570631	endopeptidase IV	CJH_00290		1.01908	0.0309412	lysine decarboxylase
CJH_00370		1.45857	0.0688229	hypothetical protein	CJH_00310		0.990617	0.0984469	peptidase C39
CJH_00375		1.71814	0.032615	cation-binding protein	CJH_00340		-0.810791	0.0672836	flagellar biosynthesis regulator FlhF
CJH_00390		-1.48468	0.0659122	iron-sulfur protein	CJH_00350		-1.80193	0.00289751	3-dehydroquinate dehydratase
CJH_00400		-1.60003	0.0319712	lactate permease	CJH_00355		1.15174	0.0386149	chlorohydrolase
CJH_00460		1.17803	0.0380588	hypothetical protein	CJH_00360		1.98858	0.000186958	endopeptidase IV
CJH_00465		1.13801	0.0771218	hypothetical protein	CJH_00375		2.52685	0.000619532	cation-binding protein
CJH_00480		1.14834	0.0220055	hypothetical protein	CJH_00385		-2.04312	0.00624559	hypothetical protein
CJH_00510		1.00199	0.0625564	biotin--protein ligase	CJH_00390		-2.19737	0.00338439	iron-sulfur protein
CJH_00525		-1.1355	0.0244922	F0F1 ATP synthase subunit B'	CJH_00395		-1.89022	0.0320616	oxidoreductase
CJH_00550		-1.01225	0.0467682	F0F1 ATP synthase subunit beta	CJH_00400		-2.26076	0.00122273	lactate permease
CJH_00570		1.29554	0.0116827	energry transducer TonB	CJH_00420		1.9794	0.0130427	membrane protein
CJH_00580		-1.45708	0.00660552	peptidoglycan associated lipoprotein	CJH_00440		-0.952672	0.0652494	aspartate racemase
CJH_00585		-1.18207	0.00919926	hypothetical protein	CJH_00465		1.08633	0.0805545	hypothetical protein
CJH_00595		-1.19908	0.0295991	malonyl CoA-ACP transacylase	CJH_00480		1.28587	0.00694766	hypothetical protein
CJH_00600		-1.00174	0.0966222	S-adenosylhomocysteine nucleosidase	CJH_00505		1.49887	0.00700008	methionyl-tRNA formyltransferase
CJH_00620		-1.23767	0.0674139	heat-shock protein	CJH_00510		1.08971	0.0340332	biotin--protein ligase
CJH_00630		1.53042	0.00949609	tRNA-dihydrouridine synthase	CJH_00515		-0.829348	0.0666425	sporulation initiation inhibitor Soj
CJH_00650		0.744502	0.0384431	acetyl-CoA carboxylase subunit beta	CJH_00525		-1.95706	5.87307e-05	F0F1 ATP synthase subunit B'
CJH_00685		0.858189	0.0687468	homoserine kinase	CJH_00530		-1.54026	0.0139076	F0F1 ATP synthase subunit B
CJH_00710		0.869803	0.0976319	ATPase AAA	CJH_00540		-0.752368	0.0416432	F0F1 ATP synthase subunit alpha
CJH_00725		-0.949231	0.0785416	cation ABC transporter ATP-binding protein	CJH_00550		-1.09861	0.0235137	F0F1 ATP synthase subunit beta
CJH_00735		-1.58768	0.00408018	chemotaxis protein	CJH_00555		-1.33902	0.0321311	F0F1 ATP synthase subunit epsilon
CJH_00755	*	2.0283	0.0142899	hypothetical protein	CJH_00570		1.21513	0.0144645	energry transducer TonB
CJH_00775		2.45387	0.00195416	hypothetical protein	CJH_00575		-0.63686	0.092422	translocation protein TolB
CJH_00805		1.7961	0.00133179	16S rRNA methyltransferase	CJH_00580		-1.74705	0.00064963	peptidoglycan associated lipoprotein
CJH_00835		1.13636	0.044112	radical SAM protein	CJH_00585		-1.40458	0.00115858	hypothetical protein
CJH_00840		1.06834	0.0281867	molybdenum cofactor biosynthesis protein MoeA	CJH_00590		-1.2494	0.0168028	peptidyl-prolyl cis-trans isomerase
CJH_00850		1.87061	0.00336177	hypothetical protein	CJH_00595		-1.66344	0.00134043	malonyl CoA-ACP transacylase
CJH_00860		1.60966	0.00884699	tRNA delta(2)-isopentenylpyrophosphate transferase	CJH_00630		1.88228	0.000734416	tRNA-dihydrouridine synthase
CJH_00865		2.25604	0.00142451	membrane protein	CJH_00655		1.07137	0.0623162	inositol monophosphatase
CJH_00885		-3.03491	1.50891e-08	hypothetical protein	CJH_00685		0.90987	0.0437707	homoserine kinase
CJH_00890		-2.62254	1.33855e-06	hypothetical protein	CJH_00710		1.12198	0.0222958	ATPase AAA
CJH_00910		-2.17742	8.35206e-06	iron deficiency-induced protein A	CJH_00730		-0.779087	0.0376175	ABC transporter substrate-binding protein
CJH_00915		-1.46626	0.0498139	hypothetical protein	CJH_00735		-1.79883	0.000684637	chemotaxis protein
CJH_00920		2.99426	0.000159931	iron transporter	CJH_00755	*	2.12405	0.00725513	hypothetical protein
CJH_00925		3.72766	1.13661e-09	TonB-denpendent receptor	CJH_00760	*	2.15022	0.00338439	hypothetical protein
CJH_00930		2.86495	0.000134072	biopolymer transporter ExbB	CJH_00775		2.1454	0.0061638	hypothetical protein
CJH_00935		2.35219	0.00268453	biopolymer transporter ExbD	CJH_00795		-1.85882	0.000195111	membrane protein
CJH_00940		1.66204	0.0138346	biopolymer transporter TonB	CJH_00800		-1.31447	0.00707064	RNA methyltransferase
CJH_00945		1.00133	0.0555183	transporter	CJH_00805		2.44014	4.08629e-06	16S rRNA methyltransferase
CJH_00965		1.06814	0.0543723	membrane protein	CJH_00815		1.04469	0.0649649	16S rRNA methyltransferase
CJH_00970		1.11907	0.0688229	phosphoribosylglycinamide formyltransferase	CJH_00835		0.954651	0.0866805	radical SAM protein
CJH_00975		1.27712	0.0314592	kinase	CJH_00850		1.41274	0.0273732	hypothetical protein
CJH_00980		1.18556	0.0523418	hypothetical protein	CJH_00860		2.30363	5.82511e-05	tRNA delta(2)-isopentenylpyrophosphate transferase
CJH_01000		-0.921821	0.0787211	trigger factor	CJH_00865		2.29463	0.000778232	membrane protein
CJH_01025		1.3697	0.0115989	ATPase AAA	CJH_00885		-1.68302	0.000860086	hypothetical protein
CJH_01030		1.62366	0.00696533	hypothetical protein	CJH_00890		-1.97688	0.000152245	hypothetical protein
CJH_01035		3.69351	2.67251e-09	hypothetical protein	CJH_00910		-1.93032	5.28618e-05	iron deficiency-induced protein A
CJH_01040		1.40576	0.0339786	membrane protein	CJH_00915		-1.78093	0.0123382	hypothetical protein
CJH_01060		1.45758	0.0278083	UDP pyrophosphate phosphatase	CJH_00920		3.71315	9.44122e-07	iron transporter
CJH_01085		1.03563	0.0731898	DNA modification methylase	CJH_00925		4.66877	6.71138e-15	TonB-denpendent receptor
CJH_01105	*	2.33224	0.00570631	hypothetical protein	CJH_00930		3.69399	2.12279e-07	biopolymer transporter ExbB
CJH_01115	*	2.47478	0.00115563	pathogenicity protein	CJH_00935		3.09489	2.66686e-05	biopolymer transporter ExbD
CJH_01120	*	2.08138	0.0250272	hypothetical protein	CJH_00940		2.6779	1.74693e-05	biopolymer transporter TonB
CJH_01130		1.93585	0.000160639	N-acetyl-gamma-glutamyl-phosphate reductase	CJH_00945		1.31145	0.00740923	transporter
CJH_01135		1.59054	0.0208626	N-acetyltransferase GCN5	CJH_00950		-0.858354	0.0438319	transporter
CJH_01140		1.04975	0.0731898	acetylglutamate kinase	CJH_00960		1.76546	0.00669213	PhnA domain protein
CJH_01145		1.34765	0.0397886	acetylornithine aminotransferase	CJH_00965		0.963655	0.0740852	membrane protein
CJH_01195		1.18251	0.00757572	carbonic anhydrase	CJH_00970		1.85919	0.000873832	phosphoribosylglycinamide formyltransferase
CJH_01210		1.27955	0.0818964	cysteine desulfarase	CJH_00975		1.52224	0.0066981	kinase
CJH_01215		3.35541	1.48806e-05	bacteriohemerythrin	CJH_00980		1.9163	0.000669827	hypothetical protein
CJH_01220		3.13926	8.6994e-06	hypothetical protein	CJH_00990		-1.12629	0.0204051	peptide deformylase
CJH_01315		-1.01921	0.0856653	chemotaxis protein	CJH_00995		-0.952446	0.0377871	ATP-dependent Clp protease proteolytic subunit
CJH_01320		1.82631	0.00241029	zinc transporter ZupT	CJH_01000		-1.30664	0.00759078	trigger factor
CJH_01335		2.19906	0.000789664	membrane protein	CJH_01025		1.85402	0.000278336	ATPase AAA
CJH_01360		0.95422	0.0968352	bacterioferritin comigratory protein	CJH_01030		1.73054	0.00267929	hypothetical protein
CJH_01365		1.00354	0.0719052	hypothetical protein	CJH_01035		2.45274	9.33705e-05	hypothetical protein
CJH_01415		-1.54795	0.0134676	chemotaxis protein	CJH_01040		2.00782	0.00107016	membrane protein
CJH_01420		-1.65226	0.00325573	chemotaxis protein A	CJH_01060		1.68125	0.00731366	UDP pyrophosphate phosphatase
CJH_01460		1.60689	0.00327337	stationary phase survival protein SurE	CJH_01065		1.12836	0.0476761	threonyl-tRNA synthetase
CJH_01465		2.20863	0.000391249	MoeB/ThiF family protein	CJH_01105	*	3.01887	0.00015491	hypothetical protein
CJH_01470		1.5588	0.0567511	acetyltransferase	CJH_01115	*	3.18303	9.22226e-06	pathogenicity protein
CJH_01475		1.61966	0.00595892	aspartate decarboxylase	CJH_01120	*	1.75819	0.0570993	hypothetical protein
CJH_01480		1.48091	0.00165395	pantoate--beta-alanine ligase	CJH_01125		1.82744	0.0555165	serine protease
CJH_01485		1.57035	0.00552711	3-methyl-2-oxobutanoate hydroxymethyltransferase	CJH_01130		1.76711	0.000425689	N-acetyl-gamma-glutamyl-phosphate reductase
CJH_01490		1.67874	0.00620767	beta-lactamase	CJH_01135		1.95267	0.00259197	N-acetyltransferase GCN5
CJH_01505		1.89536	0.0252835	molybdenum-pterin-binding protein	CJH_01140		1.63139	0.0024566	acetylglutamate kinase
CJH_01515		1.65857	0.0249717	biotin biosynthesis protein BioC	CJH_01145		1.44473	0.0209366	acetylornithine aminotransferase
CJH_01520		1.81402	0.0242814	hypothetical protein	CJH_01150		-0.913092	0.0612883	protein-L-isoaspartate O-methyltransferase
CJH_01530		2.51367	5.44479e-06	adenosylmethionine-8-amino-7-oxononanoate aminotransferase	CJH_01160		0.695928	0.0886356	nicotinate phosphoribosyltransferase
CJH_01550		-1.78758	0.0016668	50S ribosomal protein L25	CJH_01195		1.09966	0.0101891	carbonic anhydrase
CJH_01575		1.15998	0.0105762	chloride transporter	CJH_01205		1.18557	0.0792893	nitrogen-fixing protein NifU
CJH_01605		2.73586	1.93598e-06	peroxide stress regulator	CJH_01210		1.38004	0.0482166	cysteine desulfarase
CJH_01610		1.92968	0.0014681	hypothetical protein	CJH_01215		4.07282	4.00321e-08	bacteriohemerythrin
CJH_01715		-0.954289	0.0876296	anthranilate synthase subunit I	CJH_01220		3.96923	4.03768e-09	hypothetical protein
CJH_01720		-0.92891	0.075054	anthranilate synthase	CJH_01320		1.24143	0.038189	zinc transporter ZupT
CJH_01750		0.959588	0.0512422	membrane protein	CJH_01335		2.01008	0.00155627	membrane protein
CJH_01755		1.30802	0.0383935	guanosine polyphosphate pyrophosphohydrolase	CJH_01355		1.49764	0.0268747	tautomerase
CJH_01760		2.28432	7.75607e-07	ferredoxin	CJH_01360		1.07689	0.0482166	bacterioferritin comigratory protein
CJH_01790		-1.14755	0.0142431	phosphoglucosamine mutase	CJH_01365		1.27314	0.0148994	hypothetical protein
CJH_01845		-1.31891	0.00324273	hypothetical protein	CJH_01390		1.00638	0.0981942	rod shape-determining protein MreC
CJH_01870		1.27295	0.0457713	hypothetical protein	CJH_01410		-1.47332	0.00457273	phosphoserine phosphatase
CJH_01875		1.32737	0.0115989	ATPase AAA	CJH_01415		-2.29926	9.83855e-05	chemotaxis protein
CJH_01880		1.82732	0.0165141	ferric reductase	CJH_01420		-2.30876	1.53946e-05	chemotaxis protein A
CJH_01885		2.31573	0.000735545	sulfoxide reductase catalytic subunit YedY	CJH_01425		-1.69157	0.00353785	chemotaxis protein CheY
CJH_01890		1.34056	0.00991909	hypothetical protein	CJH_01460		1.80602	0.00058065	stationary phase survival protein SurE
CJH_01945		-0.753783	0.0320418	hydrogenase-4 component G	CJH_01465		2.93383	6.67586e-07	MoeB/ThiF family protein
CJH_01960		2.09183	6.86612e-05	pantothenate kinase	CJH_01470		2.77356	0.000137358	acetyltransferase
CJH_01985		-0.891041	0.0875953	colicin V synthesis protein	CJH_01475		1.85648	0.000958519	aspartate decarboxylase
CJH_02000		-1.21923	0.0134676	serine hydroxymethyltransferase	CJH_01480		1.47557	0.00116969	pantoate--beta-alanine ligase
CJH_02010		-1.09843	0.0702687	membrane protein	CJH_01485		1.53326	0.00496982	3-methyl-2-oxobutanoate hydroxymethyltransferase
CJH_02050		1.09811	0.0449659	ATP-binding protein	CJH_01490		2.06045	0.00041378	beta-lactamase
CJH_02055		1.59386	0.00794688	hypothetical protein	CJH_01495		2.3449	0.000274785	GTPase
CJH_02090		2.05296	0.00269753	histidine triad (HIT) protein	CJH_01505		2.13224	0.00799891	molybdenum-pterin-binding protein
CJH_02115		1.91368	0.0191308	membrane protein	CJH_01510		1.09752	0.0873704	molybdate-binding protein
CJH_02120		1.8526	0.00439255	ABC transporter substrate-binding protein	CJH_01515		1.8929	0.00700008	biotin biosynthesis protein BioC
CJH_02125		1.76894	0.0310721	hypothetical protein	CJH_01520		2.25909	0.00271511	hypothetical protein
CJH_02135		-1.53346	0.0117883	hypothetical protein	CJH_01525		0.940138	0.084961	8-amino-7-oxononanoate synthase
CJH_02155		2.17161	0.000634864	ATP-binding protein	CJH_01530		3.04389	1.01525e-08	adenosylmethionine-8-amino-7-oxononanoate aminotransferase
CJH_02275		-0.670831	0.0977576	ribulose-phosphate 3-epimerase	CJH_01540		-1.28307	0.0181508	quaternary ammonium transporter
CJH_02300		1.06112	0.056711	clan AA aspartic protease	CJH_01550		-1.45689	0.00826178	50S ribosomal protein L25
CJH_02305		1.20794	0.0332626	hypothetical protein	CJH_01575		1.17787	0.00683429	chloride transporter
CJH_02325		1.21642	0.00329722	MFS transporter	CJH_01605		2.45218	1.69566e-05	peroxide stress regulator
CJH_02340		0.990738	0.0415014	ATP-dependent DNA helicase RecG	CJH_01610		1.48232	0.0144645	hypothetical protein
CJH_02390		-1.41094	0.0150705	elongation factor Tu	CJH_01630		-0.943485	0.0865314	endoribonuclease L-PSP
CJH_02395		-1.25758	0.0631113	50S ribosomal protein L33	CJH_01655		-1.17483	0.0406309	nucleoside diphosphate kinase
CJH_02425		-1.56574	0.0100038	50S ribosomal protein L10	CJH_01660		-1.10339	0.092422	ferredoxin
CJH_02430		-2.0612	0.00123233	50S ribosomal protein L7/L12	CJH_01715		-1.58855	0.00216535	anthranilate synthase subunit I
CJH_02440		-0.833332	0.0543501	DNA-directed RNA polymerase subunit beta'	CJH_01735		1.2714	0.0533253	tryptophan synthase subunit alpha
CJH_02450		2.58067	6.80566e-05	dihydrodipicolinate synthase	CJH_01760		2.441	6.5047e-08	ferredoxin
CJH_02455		2.69181	0.000350566	altronate hydrolase	CJH_01790		-1.04196	0.0212395	phosphoglucosamine mutase
CJH_02460		1.34275	0.0242814	carbohydrate hydrolase	CJH_01840		-2.1343	0.00338692	30S ribosomal protein S21
CJH_02465		1.7209	0.0218806	MFS transporter	CJH_01845		-1.42314	0.000995999	hypothetical protein
CJH_02480		1.61524	0.0224174	amidohydrolase	CJH_01855		-1.11325	0.0199662	2-hydroxyacid dehydrogenase
CJH_02485		1.82611	0.0139269	hypothetical protein	CJH_01870		1.12227	0.0698815	hypothetical protein
CJH_02490		1.46286	0.00389972	aldehyde dehydrogenase	CJH_01875		1.49688	0.00271906	ATPase AAA
CJH_02500		-1.25544	0.0179791	30S ribosomal protein S7	CJH_01880		1.26253	0.0984469	ferric reductase
CJH_02505		-1.46288	0.0154687	elongation factor P	CJH_01885		2.35814	0.000368774	sulfoxide reductase catalytic subunit YedY
CJH_02520		1.22518	0.0567598	methyltransferase	CJH_01890		1.52704	0.0019828	hypothetical protein
CJH_02550		-2.37661	6.78182e-05	ammonium transporter	CJH_01915		0.898966	0.0740852	membrane protein
CJH_02555		1.85913	0.00239028	ferrochelatase	CJH_01945		-1.06339	0.00149369	hydrogenase-4 component G
CJH_02575		1.39614	0.0392853	septum formation protein Maf	CJH_01950		-0.893562	0.0984469	pyruvate kinase
CJH_02590		1.70106	0.0150344	hypothetical protein	CJH_01955		-1.1045	0.042134	malate:quinone oxidoreductase
CJH_02620		1.03621	0.083126	1-acyl-sn-glycerol-3-phosphate acyltransferase	CJH_01960		1.80933	0.000511001	pantothenate kinase
CJH_02650		0.908175	0.0687468	penicillin-binding protein	CJH_01965		1.39014	0.0248269	tram-like protein
CJH_02680		0.993319	0.0887709	hypothetical protein	CJH_01975		-1.0805	0.0926729	hypothetical protein
CJH_02685		-1.23923	0.0268718	isocitrate dehydrogenase	CJH_01985		-1.17352	0.0169888	colicin V synthesis protein
CJH_02690		-1.35331	0.0168535	malate dehydrogenase	CJH_02000		-1.32848	0.00463753	serine hydroxymethyltransferase
CJH_02695		-1.43892	0.0118193	malate--CoA ligase subunit beta	CJH_02020		-1.00292	0.035209	hypothetical protein
CJH_02705		-1.16222	0.0512422	2-oxoglutarate:acceptor oxidoreductase	CJH_02025		1.12262	0.00674222	prolipoprotein diacylglyceryl transferase
CJH_02715		-1.64274	0.00711974	2-oxoglutarate ferredoxin oxidoreductase subunit beta	CJH_02030		-1.14519	0.096715	fumarate reductase
CJH_02735		1.51646	0.0122595	octaprenyl-diphosphate synthase	CJH_02035		-1.44646	0.0373857	fumarate reductase
CJH_02755		0.938499	0.081344	porphobilinogen deaminase	CJH_02040		-1.93754	0.00496982	fumarate reductase
CJH_02760		1.16222	0.0160885	3-octaprenyl-4-hydroxybenzoate carboxy-lyase	CJH_02050		1.07541	0.0412747	ATP-binding protein
CJH_02825		0.76689	0.0730707	gamma-glutamyl phosphate reductase	CJH_02055		1.97642	0.000514207	hypothetical protein
CJH_02840		-2.66716	0.00022055	hypothetical protein	CJH_02090		1.41838	0.0423328	histidine triad (HIT) protein
CJH_02850		1.88611	0.00239028	hypothetical protein	CJH_02095		-1.07717	0.0917544	hypothetical protein
CJH_02860		2.34861	0.000879429	hypothetical protein	CJH_02115		3.00463	5.57615e-05	membrane protein
CJH_02865		2.42185	0.000491642	hypothetical protein	CJH_02120		1.78475	0.00470079	ABC transporter substrate-binding protein
CJH_02870		2.82373	6.86612e-05	hypothetical protein	CJH_02125		1.86097	0.01792	hypothetical protein
CJH_02880		2.02121	0.0139164	hypothetical protein	CJH_02135		-2.11154	0.000266037	hypothetical protein
CJH_02885		2.98825	3.01946e-06	ATP-binding protein	CJH_02140		-2.3142	0.000251356	hypothetical protein
CJH_02890		2.02652	0.00126949	transcriptional regulator	CJH_02150		1.11123	0.0129994	membrane protein
CJH_02945		1.82275	0.00288874	coproporphyrinogen III oxidase	CJH_02155		2.72918	6.04963e-06	ATP-binding protein
CJH_02970		1.07601	0.0546464	dihydropteroate synthase	CJH_02220		-1.75694	0.0775444	(2Fe-2S)-binding protein
CJH_02980		1.39865	0.0320418	membrane protein	CJH_02255		-0.815833	0.0712025	NUDIX hydrolase
CJH_02985		1.31236	0.0916854	hemolysin	CJH_02265		-1.60929	0.0764657	hypothetical protein
CJH_02990		2.22521	0.000609276	riboflavin kinase	CJH_02275		-0.916552	0.016589	ribulose-phosphate 3-epimerase
CJH_03010		1.30117	0.0270801	membrane protein	CJH_02300		1.34575	0.00996157	clan AA aspartic protease
CJH_03015		1.05935	0.052048	endonuclease	CJH_02310		-0.929368	0.0372926	(dimethylallyl)adenosine tRNA methylthiotransferase
CJH_03040		1.75769	0.00131913	membrane protein	CJH_02325		1.24082	0.00186125	MFS transporter
CJH_03055		1.6006	0.000359854	sulfurase	CJH_02340		1.3954	0.00205622	ATP-dependent DNA helicase RecG
CJH_03075		1.30488	0.0135176	ABC transporter substrate-binding protein	CJH_02345		1.48979	0.0362584	group III hemoglobin
CJH_03080		1.731	4.75494e-05	macrolide ABC transporter ATP-binding protein	CJH_02350		1.21355	0.0899834	transcriptional regulator
CJH_03085		2.22255	2.88065e-05	transporter	CJH_02390		-1.72605	0.00165054	elongation factor Tu
CJH_03090		1.50692	0.0090743	hypothetical protein	CJH_02395		-2.14251	0.000717643	50S ribosomal protein L33
CJH_03095		0.916116	0.0856653	hypothetical protein	CJH_02410		-1.06188	0.0346787	transcription antitermination protein NusG
CJH_03115		1.25325	0.0594938	phosphate ABC transporter permease	CJH_02415		-1.23542	0.0261152	50S ribosomal protein L11
CJH_03120		1.35825	0.0505647	phosphate ABC transporter permease	CJH_02420		-0.981635	0.0917544	50S ribosomal protein L1
CJH_03125		2.66604	0.000112699	phosphate ABC transporter ATP-binding protein	CJH_02425		-1.93083	0.000832799	50S ribosomal protein L10
CJH_03140		1.19293	0.00203904	multidrug transporter MatE	CJH_02430		-2.22849	0.000283264	50S ribosomal protein L7/L12
CJH_03145		1.79015	0.0104002	hypothetical protein	CJH_02440		-0.938969	0.022709	DNA-directed RNA polymerase subunit beta'
CJH_03150		1.25228	0.0311101	hypothetical protein	CJH_02450		2.80895	7.36794e-06	dihydrodipicolinate synthase
CJH_03155		1.78604	0.00552711	3-hydroxydecanoyl-ACP:CoA transacylase	CJH_02455		2.40764	0.00109983	altronate hydrolase
CJH_03165		-1.07459	0.0375101	hydrogenase formation protein	CJH_02460		2.02322	0.000278633	carbohydrate hydrolase
CJH_03185		-3.77911	2.87684e-12	hypothetical protein	CJH_02465		2.21275	0.00166711	MFS transporter
CJH_03195		2.14661	1.47184e-05	ribonuclease R	CJH_02480		1.91948	0.004031	amidohydrolase
CJH_03210		1.33282	0.03681	DNA processing protein DprA	CJH_02485		2.21018	0.00153343	hypothetical protein
CJH_03215		1.61067	0.0185536	Holliday junction resolvase	CJH_02490		1.73215	0.00035171	aldehyde dehydrogenase
CJH_03220		2.16486	0.000634864	hypothetical protein	CJH_02500		-1.63233	0.00123327	30S ribosomal protein S7
CJH_03225		-1.14808	0.0325997	methionine sulfoxide reductase A	CJH_02505		-1.51047	0.00886271	elongation factor P
CJH_03230		-1.05949	0.0513254	inorganic pyrophosphatase	CJH_02520		1.31406	0.0329224	methyltransferase
CJH_03235		-1.04787	0.051422	adenylate kinase	CJH_02550		-2.11481	0.000283264	ammonium transporter
CJH_03280		2.63063	0.000606652	hypothetical protein	CJH_02555		1.4626	0.0151584	ferrochelatase
CJH_03285		2.56885	0.00067579	organic solvent tolerance protein OstA	CJH_02560		1.30164	0.0332224	oxidoreductase
CJH_03290		1.5969	0.0234745	GTP-binding protein YsxC	CJH_02590		2.37656	0.00027052	hypothetical protein
CJH_03295		2.00396	0.00711974	membrane protein	CJH_02605		-1.63824	0.0110436	phosphoribosylformylglycinamidine synthase
CJH_03300		1.41626	0.0399315	penicillin-binding protein 2	CJH_02620		1.11497	0.0502234	1-acyl-sn-glycerol-3-phosphate acyltransferase
CJH_03305		-1.29293	0.00660552	peptidase M24	CJH_02650		1.02168	0.0310741	penicillin-binding protein
CJH_03310	*	-1.08489	0.0619055	peptide transporter	CJH_02660		-0.981787	0.0939321	flagellar basal body rod protein FlgC
CJH_03320		2.64041	0.000182187	hypothetical protein	CJH_02685		-1.95528	0.000195718	isocitrate dehydrogenase
CJH_03325		2.01323	0.00016587	membrane protein	CJH_02690		-1.944	0.000283264	malate dehydrogenase
CJH_03340		-1.18335	0.0330884	peptidase	CJH_02695		-1.93431	0.00035171	malate--CoA ligase subunit beta
CJH_03355		1.93833	0.00159566	hypothetical protein	CJH_02700		-1.63113	0.00484192	succinyl-CoA synthetase subsunit alpha
CJH_03365		1.7481	0.0122272	lipopolysaccharide ABC transporter ATP-binding protein	CJH_02705		-1.22763	0.0313768	2-oxoglutarate:acceptor oxidoreductase
CJH_03370		1.10319	0.0718019	RNA polymerase sigma54 factor	CJH_02710		-1.02307	0.0934936	2-oxoglutarate ferredoxin oxidoreductase subunit alpha
CJH_03390		3.29116	1.45879e-07	potassium transporter KtrB	CJH_02715		-1.79551	0.00205622	2-oxoglutarate ferredoxin oxidoreductase subunit beta
CJH_03405	*	2.24864	0.00169389	hypothetical protein	CJH_02720		-1.15159	0.0503122	2-oxoglutarate:acceptor oxidoreductase
CJH_03410	*	1.69224	0.0289602	hypothetical protein	CJH_02755		0.96595	0.0604545	porphobilinogen deaminase
CJH_03415		0.835519	0.0543723	excinuclease ABC subunit B	CJH_02760		1.01701	0.0307012	3-octaprenyl-4-hydroxybenzoate carboxy-lyase
CJH_03435		2.18157	9.90338e-05	primosome assembly protein PriA	CJH_02795		-1.03999	0.0542416	membrane protein
CJH_03465		-1.2588	0.0150926	acetate kinase	CJH_02800		-2.05403	0.00050574	membrane protein
CJH_03495		-1.06696	0.0142026	cell division protein FtsA	CJH_02805		-1.67017	0.00534758	hypothetical protein
CJH_03500		-1.18157	0.0253217	cell division protein FtsZ	CJH_02810		-0.941771	0.0304228	C4-dicarboxylate ABC transporter
CJH_03510		-2.23019	2.20492e-07	flagellar basal body rod protein FlgG	CJH_02840		-1.68605	0.018487	hypothetical protein
CJH_03515		-1.69721	0.00872505	glutamine synthetase	CJH_02850		1.52644	0.0128425	hypothetical protein
CJH_03555		1.53788	0.0228795	3-deoxy-D-manno-octulosonic acid transferase	CJH_02855		1.32328	0.0765543	membrane protein
CJH_03595		-1.34306	0.0454519	hydroxyisourate hydrolase	CJH_02860		2.87649	1.89931e-05	hypothetical protein
CJH_03600		-1.23927	0.0249036	phospho-2-dehydro-3-deoxyheptonate aldolase	CJH_02865		3.02155	4.95272e-06	hypothetical protein
CJH_03620		-1.3185	0.0721718	flagellin (flaC)	CJH_02870		3.52578	2.12279e-07	hypothetical protein
CJH_03630		2.11481	0.00239028	N5-glutamine S-adenosyl-L-methionine-dependent methyltransferase	CJH_02880		2.33408	0.00262303	hypothetical protein
CJH_03640		1.69174	0.00270779	molybdenum cofactor biosynthesis protein	CJH_02885		3.58971	5.27769e-09	ATP-binding protein
CJH_03655		3.22222	2.70159e-06	ABC transporter substrate-binding protein	CJH_02890		2.30095	0.000137298	transcriptional regulator
CJH_03660		3.26038	1.79104e-06	glycerophosphoryl diester phosphodiesterase	CJH_02905		-0.986161	0.0562079	3,4-dihydroxy-2-butanone 4-phosphate synthase
CJH_03665		2.9927	3.93114e-05	hypothetical protein	CJH_02945		2.07891	0.00039201	coproporphyrinogen III oxidase
CJH_03670		1.92633	0.0053303	ABC transporter permease	CJH_02970		1.32601	0.0120198	dihydropteroate synthase
CJH_03675		3.23358	9.4301e-06	ABC transporter permease	CJH_02975		1.62122	0.00846954	NAD-dependent DNA ligase LigA
CJH_03680		2.54872	0.000295982	spermidine/putrescine ABC transporter ATP-binding protein	CJH_02980		1.64839	0.00741914	membrane protein
CJH_03690		-1.0158	0.0409871	ABC transporter substrate-binding protein	CJH_02985		1.84887	0.010081	hemolysin
CJH_03700		4.94698	7.21643e-15	hypothetical protein	CJH_02990		2.18637	0.000526089	riboflavin kinase
CJH_03710		1.67187	0.064653	hypothetical protein	CJH_03010		1.51538	0.0066981	membrane protein
CJH_03715		2.99188	9.99868e-06	hypothetical protein	CJH_03015		1.34887	0.00835918	endonuclease
CJH_03720	*	2.4351	0.00618277	hypothetical protein	CJH_03040		1.7148	0.00119685	membrane protein
CJH_03730	*	3.60923	1.21332e-05	hypothetical protein	CJH_03045		1.24983	0.0362584	1-aminocyclopropane-1-carboxylate deaminase
CJH_03735	*	2.44355	0.00387819	hypothetical protein	CJH_03055		1.21845	0.00644406	sulfurase
CJH_03775	*	3.39574	2.06046e-05	transposase	CJH_03075		1.18088	0.0212146	ABC transporter substrate-binding protein
CJH_03780	*	2.24134	0.00424144	transposase	CJH_03080		1.64423	7.71952e-05	macrolide ABC transporter ATP-binding protein
CJH_03790		2.48418	0.00022055	ferric enterobactin uptake receptor	CJH_03085		2.24812	1.47647e-05	transporter
CJH_03800		-1.72175	0.0333648	heat shock protein GrpE	CJH_03090		1.74674	0.00143428	hypothetical protein
CJH_03820	*	-1.65817	0.00144787	FkbM family methyltransferase	CJH_03095		1.53257	0.00165054	hypothetical protein
CJH_03850		0.995766	0.029001	phosphopantetheine adenylyltransferase	CJH_03100		1.21933	0.0244543	acyltransferase
CJH_03855		2.11222	0.000330859	3-octaprenyl-4-hydroxybenzoate carboxy-lyase	CJH_03110		0.992766	0.0714396	phosphate-binding protein
CJH_03870		-1.09167	0.0807828	ABC transporter substrate-binding protein	CJH_03115		1.97627	0.00123799	phosphate ABC transporter permease
CJH_03875		-1.65254	0.0100336	methionine ABC transporter substrate-binding protein	CJH_03120		2.14207	0.000832799	phosphate ABC transporter permease
CJH_03895		-0.966705	0.0281867	hypothetical protein	CJH_03125		3.02944	5.14673e-06	phosphate ABC transporter ATP-binding protein
CJH_03900		1.95833	0.000193132	ATP-dependent DNA helicase	CJH_03140		1.13743	0.00244683	multidrug transporter MatE
CJH_03905		-1.19834	0.0270406	hypothetical protein	CJH_03145		2.09769	0.00148996	hypothetical protein
CJH_03915		-1.35957	0.0504341	nitrate reductase catalytic subunit	CJH_03150		1.23607	0.027227	hypothetical protein
CJH_03920		-1.39105	0.040607	quinol dehydrogenase	CJH_03155		2.17733	0.00039201	3-hydroxydecanoyl-ACP:CoA transacylase
CJH_03925		-1.67546	0.00977992	quinol dehydrogenase	CJH_03165		-1.10731	0.027068	hydrogenase formation protein
CJH_03930		-1.68395	0.0144532	nitrate reductase	CJH_03185		-3.21241	3.04848e-09	hypothetical protein
CJH_03950		1.94186	0.00206841	hypothetical protein	CJH_03195		2.12809	1.04381e-05	ribonuclease R
CJH_03965		1.53654	0.00288874	formyltetrahydrofolate deformylase	CJH_03200		-1.05978	0.0649726	ketol-acid reductoisomerase
CJH_03975		2.73107	4.75494e-05	hypothetical protein	CJH_03210		1.08469	0.0853605	DNA processing protein DprA
CJH_03980		2.62294	2.07945e-05	signal transduction histidine kinase	CJH_03215		2.19947	0.000582237	Holliday junction resolvase
CJH_03990		1.09813	0.083126	UDP-N-acetylmuramoyl-tripeptide--D-alanyl-D- alanine ligase	CJH_03220		2.42991	6.56284e-05	hypothetical protein
CJH_04020		1.08729	0.0173494	membrane protein	CJH_03225		-1.34291	0.00922716	methionine sulfoxide reductase A
CJH_04025		1.2256	0.0199474	cysteinyl-tRNA synthetase	CJH_03230		-1.30476	0.0111821	inorganic pyrophosphatase
CJH_04030		1.35047	0.00549594	ABC transporter permease	CJH_03235		-1.3569	0.00744674	adenylate kinase
CJH_04060		1.25339	0.0185536	beta-lactamase	CJH_03240		-0.851526	0.0712097	aspartyl-tRNA synthetase
CJH_04065		0.969496	0.0630465	NAD synthetase	CJH_03280		3.3993	3.01315e-06	hypothetical protein
CJH_04070		1.00866	0.076765	tetraacyldisaccharide 4'-kinase	CJH_03285		2.76895	0.000142613	organic solvent tolerance protein OstA
CJH_04085		2.29879	0.000332696	hypothetical protein	CJH_03290		2.24386	0.000639185	GTP-binding protein YsxC
CJH_04120		1.92518	0.00229592	hypothetical protein	CJH_03295		1.62588	0.0261829	membrane protein
CJH_04130		1.55585	0.00823673	multidrug transporter	CJH_03300		1.9125	0.00298333	penicillin-binding protein 2
CJH_04135		1.37765	0.0262999	membrane protein	CJH_03305		-1.4223	0.00180107	peptidase M24
CJH_04140		1.70775	0.00549594	tRNA pseudouridine synthase A	CJH_03310	*	-1.07238	0.0543175	peptide transporter
CJH_04145		0.929575	0.0115989	threonine dehydratase	CJH_03320		2.72195	7.47891e-05	hypothetical protein
CJH_04150		2.40081	0.000586222	CoA-binding protein	CJH_03325		2.42655	2.30036e-06	membrane protein
CJH_04185		1.76404	0.00949609	methylated-DNA--protein-cysteine methyltransferase	CJH_03340		-1.07481	0.0459935	peptidase
CJH_04200		1.44534	0.0305192	hypothetical protein	CJH_03345		-1.12185	0.0664202	50S ribosomal protein L9
CJH_04210		1.10545	0.0475523	molybdopterin-guanine dinucleotide biosynthesis protein B	CJH_03355		1.61821	0.00741914	hypothetical protein
CJH_04265		-1.51151	0.00967702	membrane protein	CJH_03365		1.95855	0.00311419	lipopolysaccharide ABC transporter ATP-binding protein
CJH_04270		-1.53724	0.0205152	glutamate-1-semialdehyde aminotransferase	CJH_03370		1.35739	0.0185421	RNA polymerase sigma54 factor
CJH_04310		1.83827	0.00629473	para-aminobenzoate synthase	CJH_03375		-1.27628	0.0917544	C4-dicarboxylate ABC transporter
CJH_04315		1.72862	0.00290894	para-aminobenzoate synthase	CJH_03390		3.92321	1.33526e-10	potassium transporter KtrB
CJH_04320		1.89708	0.00110122	integrase	CJH_03405	*	2.17677	0.00170656	hypothetical protein
CJH_04355	*	2.0367	0.0115989	arylsulfatase	CJH_03415		1.07573	0.00832353	excinuclease ABC subunit B
CJH_04360		2.03177	0.000444505	protein-disulfide isomerase	CJH_03420		-1.88283	0.00228139	ABC transporter
CJH_04430		1.56847	0.00794688	ABC transporter ATP-binding protein	CJH_03435		2.14863	8.29286e-05	primosome assembly protein PriA
CJH_04435		2.17751	0.000295982	ATPase	CJH_03450		-0.894254	0.0332224	4-hydroxy-3-methylbut-2-en-1-yl diphosphate synthase
CJH_04445		-0.724845	0.0509218	3-phosphoglycerate dehydrogenase	CJH_03460		-1.38094	0.0306912	phosphate acetyltransferase
CJH_04450		-2.05952	9.43541e-06	hypothetical protein	CJH_03465		-1.69383	0.000562867	acetate kinase
CJH_04455		-1.65112	0.00238269	30S ribosomal protein S1	CJH_03490		-1.15956	0.00928833	peptidyl-prolyl cis-trans isomerase
CJH_04480		-1.73606	0.0004252	hypothetical protein	CJH_03495		-1.35967	0.000978376	cell division protein FtsA
CJH_04495		2.52074	1.71651e-05	amino acid ABC transporter permease	CJH_03500		-1.3636	0.0066981	cell division protein FtsZ
CJH_04505		-2.19901	0.000179043	amino acid carrier protein	CJH_03510		-1.87629	9.18725e-06	flagellar basal body rod protein FlgG
CJH_04510		1.19912	0.0754479	RNA methyltransferase	CJH_03515		-2.37524	0.000102495	glutamine synthetase
CJH_04545		-1.32461	0.00662216	cysteine synthase	CJH_03545		3.49072	3.75238e-07	hypothetical protein
CJH_04550		-1.58626	0.00159172	DNA-binding protein	CJH_03555		1.63846	0.0109856	3-deoxy-D-manno-octulosonic acid transferase
CJH_04555		1.5147	0.00771256	CiaB protein	CJH_03590		-0.752282	0.052318	50S ribosomal protein L19
CJH_04570		-2.19949	5.89686e-06	carbon starvation protein CstA	CJH_03595		-1.37477	0.0321324	hydroxyisourate hydrolase
CJH_04580		-1.25216	0.0336634	ribose-phosphate pyrophosphokinase	CJH_03600		-1.34974	0.0101891	phospho-2-dehydro-3-deoxyheptonate aldolase
CJH_04585		-1.06835	0.0427066	amino acid ABC transporter permease	CJH_03615		-1.8254	0.0066981	YggS family pyridoxal phosphate enzyme
CJH_04590		-1.59673	0.000513198	amino acid ABC transporter permease	CJH_03620		-1.96495	0.00391406	flagellin (flaC)
CJH_04595		-2.07409	0.000752113	amino acid ABC transporter substrate-binding protein	CJH_03630		2.11291	0.0016927	N5-glutamine S-adenosyl-L-methionine-dependent methyltransferase
CJH_04600		-1.08094	0.0645207	ABC transporter ATP-binding protein	CJH_03635		1.73249	0.00186125	peptidase M48
CJH_04645		0.827137	0.0399315	argininosuccinate lyase	CJH_03655		3.52588	1.23956e-07	ABC transporter substrate-binding protein
CJH_04680		1.17117	0.0427066	membrane protein	CJH_03660		4.02942	1.0816e-09	glycerophosphoryl diester phosphodiesterase
CJH_04685		1.54288	0.00024915	2-acyl-glycerophospho-ethanolamine acyltransferase	CJH_03665		3.43185	1.0222e-06	hypothetical protein
CJH_04690		1.47861	0.0325985	hypothetical protein	CJH_03670		2.59961	6.41586e-05	ABC transporter permease
CJH_04730		1.32541	0.0386686	amino acid ABC transporter permease	CJH_03675		3.77617	7.89914e-08	ABC transporter permease
CJH_04755		1.1502	0.0142899	helicase	CJH_03680		3.3816	3.91534e-07	spermidine/putrescine ABC transporter ATP-binding protein
CJH_04760		2.4192	0.000197942	hypothetical protein	CJH_03690		-1.51454	0.00123636	ABC transporter substrate-binding protein
CJH_04765		1.76096	0.00552711	apolipoprotein acyltransferase	CJH_03700		4.50599	1.18002e-12	hypothetical protein
CJH_04770		1.48544	0.0115989	cation transporter	CJH_03710		2.54779	0.00180781	hypothetical protein
CJH_04785		2.304	8.49759e-05	histidine kinase	CJH_03715		3.44661	1.35625e-07	hypothetical protein
CJH_04800		1.19267	0.0519755	molecular chaperone DnaJ	CJH_03720	*	3.24392	9.83855e-05	hypothetical protein
CJH_04810		1.30735	0.0319438	tRNA modification GTPase TrmE	CJH_03730	*	4.63871	4.06183e-09	hypothetical protein
CJH_04840		2.20558	0.00155563	diadenosine tetraphosphatase	CJH_03735	*	2.43727	0.00290391	hypothetical protein
CJH_04845		2.20411	0.000805822	family 4 uracil-DNA glycosylase	CJH_03775	*	3.4894	6.59729e-06	transposase
CJH_04850		1.08235	0.00885589	hypothetical protein	CJH_03780	*	3.27777	6.2349e-06	transposase
CJH_04855		-1.1715	0.0475523	acyl-CoA thioester hydrolase	CJH_03790		3.065	2.07195e-06	ferric enterobactin uptake receptor
CJH_04860	*	4.08402	1.68347e-08	hypothetical protein	CJH_03800		-1.51534	0.0535289	heat shock protein GrpE
CJH_04875	*	3.29751	3.40261e-06	hypothetical protein	CJH_03820	*	-1.25997	0.0128646	FkbM family methyltransferase
CJH_04880	*	3.4995	3.38273e-06	filamentous hemagglutinin	CJH_03825		-1.49037	0.0182569	aspartate aminotransferase
CJH_04885	*	2.93264	2.88065e-05	hypothetical protein	CJH_03840		0.828075	0.048383	histidyl-tRNA synthase
CJH_04905		1.6855	0.023097	hypothetical protein	CJH_03845		1.01616	0.0624608	thymidylate kinase
CJH_04910		2.35515	0.000153875	nuclease	CJH_03850		0.851122	0.0572186	phosphopantetheine adenylyltransferase
CJH_04920		-1.3404	0.0105269	MFS transporter	CJH_03855		2.20309	0.000109921	3-octaprenyl-4-hydroxybenzoate carboxy-lyase
CJH_04925		-1.12131	0.0300096	glutamine ABC transporter substrate-binding protein	CJH_03860		0.93665	0.0700768	flagellar basal body P-ring biosynthesis protein FlgA
CJH_04935		0.931682	0.0854702	hypothetical protein	CJH_03870		-1.47091	0.0120758	ABC transporter substrate-binding protein
CJH_04940		1.99329	6.37739e-05	peptidase M20	CJH_03875		-2.21545	0.000271079	methionine ABC transporter substrate-binding protein
CJH_04945	*	1.7778	0.0230017	membrane protein	CJH_03895		-1.59951	0.000126697	hypothetical protein
CJH_04950	*	1.5084	0.073884	MFS transporter	CJH_03900		2.11166	3.33458e-05	ATP-dependent DNA helicase
CJH_04990		1.10967	0.0543501	GTP cyclohydrolase	CJH_03915		-1.52893	0.0204428	nitrate reductase catalytic subunit
CJH_05005		3.3277	1.52462e-07	membrane protein	CJH_03920		-1.56956	0.0149201	quinol dehydrogenase
CJH_05030		1.34176	0.073917	hypothetical protein	CJH_03925		-2.18352	0.000385148	quinol dehydrogenase
CJH_05035		1.22753	0.032256	ATPase AAA	CJH_03930		-2.08668	0.00136266	nitrate reductase
CJH_05040		1.37204	0.0161857	radical SAM protein	CJH_03950		2.37623	7.57712e-05	hypothetical protein
CJH_05045		1.17072	0.0240965	membrane protein	CJH_03955		-1.81579	0.00273423	2-oxoglutarate:acceptor oxidoreductase
CJH_05050		1.19733	0.0410566	3-dehydroquinate synthase	CJH_03965		1.39852	0.0054362	formyltetrahydrofolate deformylase
CJH_05055		1.54543	0.00168809	potassium transporter TrkA	CJH_03970		0.652304	0.0954884	aminotransferase
CJH_05060		1.44247	0.000890672	queuine tRNA-ribosyltransferase	CJH_03975		2.98635	4.3648e-06	hypothetical protein
CJH_05065		1.00078	0.0916854	magnesium transporter CorA	CJH_03980		3.24199	4.19462e-08	signal transduction histidine kinase
CJH_05165		0.840132	0.0545736	elongation factor 4	CJH_03990		1.0255	0.0931517	UDP-N-acetylmuramoyl-tripeptide--D-alanyl-D- alanine ligase
CJH_05205		2.27176	4.9159e-05	cell division protein FtsW	CJH_04015		1.0048	0.028077	ATPase
CJH_05210		2.33913	0.000121187	UDP-diphospho-muramoylpentapeptide beta-N- acetylglucosaminyltransferase	CJH_04020		1.46891	0.000632642	membrane protein
CJH_05215	*	1.58194	0.0977576	hypothetical protein	CJH_04025		1.50279	0.0024566	cysteinyl-tRNA synthetase
CJH_05220	*	1.90751	0.0143751	hypothetical protein	CJH_04030		1.65768	0.000350561	ABC transporter permease
CJH_05225	*	1.62663	0.0290182	hypothetical protein	CJH_04055		-1.18317	0.0166686	hypothetical protein
CJH_05265		-1.08948	0.0211251	thiamine biosynthesis protein ThiF	CJH_04060		1.24066	0.0157525	beta-lactamase
CJH_05320		-1.51469	0.0158421	coiled-coil protein	CJH_04070		0.936339	0.0916253	tetraacyldisaccharide 4'-kinase
CJH_05325		-1.24769	0.0165623	inosine 5'-monophosphate dehydrogenase	CJH_04085		2.93715	1.52371e-06	hypothetical protein
CJH_05340		-0.748916	0.0953677	isoleucyl-tRNA synthase	CJH_04120		2.08009	0.000621013	hypothetical protein
CJH_05365		0.905404	0.0475523	CDP-diacylglycerol--glycerol-3-phosphate 3-phosphatidyltransferase	CJH_04130		1.53864	0.0066981	multidrug transporter
CJH_05370		1.01397	0.0234212	zinc metalloprotease	CJH_04135		1.6339	0.00537579	membrane protein
CJH_05375		1.16175	0.0326557	hypothetical protein	CJH_04140		2.05205	0.000459456	tRNA pseudouridine synthase A
CJH_05385		-1.7506	0.0150705	single-stranded DNA-binding protein	CJH_04150		3.1922	1.13085e-06	CoA-binding protein
CJH_05390		-1.05119	0.0512422	30S ribosomal protein S18	CJH_04155		-1.12518	0.025955	membrane protein
CJH_05420		2.17753	0.00300794	hypothetical protein	CJH_04180		-1.33294	0.0306857	bifunctional aconitate hydratase 2/2-methylisocitrate dehydratase
CJH_05425		2.02587	0.00558849	hypothetical protein	CJH_04185		2.25935	0.00041378	methylated-DNA--protein-cysteine methyltransferase
CJH_05430		2.24251	0.000637988	uroporphyrinogen-III synthase	CJH_04190		1.05038	0.0350276	hypothetical protein
CJH_05435		1.35756	0.0295944	thiamine-phosphate pyrophosphorylase	CJH_04200		1.63092	0.0100963	hypothetical protein
CJH_05440		1.47588	0.0122272	phosphomethylpyrimidine kinase	CJH_04240		0.933536	0.0945363	phosphatidylserine decarboxylase
CJH_05445		1.93911	0.00193348	nuclease	CJH_04250		1.13797	0.0509301	hypothetical protein
CJH_05450		2.14305	0.000854699	ATP-binding protein	CJH_04260		-0.9007	0.0578152	membrane protein
CJH_05470		1.73995	0.00126777	folylpolyglutamate synthase	CJH_04265		-2.34546	2.57171e-05	membrane protein
CJH_05475		1.59937	0.00239028	hypothetical protein	CJH_04270		-2.09813	0.000777026	glutamate-1-semialdehyde aminotransferase
CJH_05480		1.01815	0.061414	hypothetical protein	CJH_04275		-1.88857	0.00174949	hypothetical protein
CJH_05505		2.04559	0.00126949	apolipoprotein N-acyltransferase	CJH_04310		2.48353	9.05663e-05	para-aminobenzoate synthase
CJH_05515		0.755653	0.0307627	serine/threonine transporter SstT	CJH_04315		2.44983	7.36794e-06	para-aminobenzoate synthase
CJH_05525		0.974651	0.0675325	oligoendopeptidase F	CJH_04320		2.58139	2.71323e-06	integrase
CJH_05535		1.11575	0.0150705	ATP-dependent DNA helicase	CJH_04355	*	2.19843	0.00426876	arylsulfatase
CJH_05550		1.33693	0.00824051	4-diphosphocytidyl-2C-methyl-D-erythritol kinase	CJH_04360		1.45781	0.0111757	protein-disulfide isomerase
CJH_05625		1.15829	0.0641073	membrane protein	CJH_04415		1.39827	0.00994662	lagellar hook-associated protein FlgL
CJH_05630		0.964731	0.0512426	UDP-GlcNAc C4,6 dehydratase	CJH_04430		2.20724	7.36422e-05	ABC transporter ATP-binding protein
CJH_05635		1.24146	0.015356	aminotransferase DegT	CJH_04435		2.3554	5.15476e-05	ATPase
CJH_05650		1.60529	0.0341415	UDP-galactose phosphate transferase	CJH_04445		-0.989682	0.0046297	3-phosphoglycerate dehydrogenase
CJH_05670		1.0194	0.0854833	glucosyltransferase	CJH_04450		-2.24061	9.27469e-07	hypothetical protein
CJH_05675		1.24389	0.0414104	glycosyl transferase family 1	CJH_04455		-2.1287	4.29297e-05	30S ribosomal protein S1
CJH_05690		2.33349	0.00010726	polysaccharide biosynthesis protein	CJH_04460		0.926113	0.0375584	4-hydroxy-3-methylbut-2-enyl diphosphate reductase
CJH_05700		1.08478	0.0854702	lauroyl acyltransferase	CJH_04475		-0.732841	0.0970276	phenylalanyl-tRNA synthetase subunit alpha
CJH_05720	*	1.96274	0.00016587	glycosyl transferase family A	CJH_04480		-1.87231	9.98655e-05	hypothetical protein
CJH_05765		1.56833	0.00984571	D,D-heptose 1,7-bisphosphate phosphatase	CJH_04495		2.60816	4.9394e-06	amino acid ABC transporter permease
CJH_05770		-2.02029	0.00244594	cytochrome C	CJH_04500		-0.874554	0.0642354	peptide ABC transporter ATP-binding protein
CJH_05780		1.84345	0.000165655	cation-transporting ATPase	CJH_04505		-2.97931	1.23956e-07	amino acid carrier protein
CJH_05790		0.876136	0.0773806	DNA polymerase III subunit gamma/tau	CJH_04510		1.45781	0.021739	RNA methyltransferase
CJH_05800		0.859159	0.0718019	cation-transporting ATPase	CJH_04515		1.23282	0.0310603	alanine racemase
CJH_05805		1.31847	0.0512422	heavy-metal-associated domain-containing protein	CJH_04525		1.2817	0.0233076	hypothetical protein
CJH_05810		1.11106	0.0224174	cation transporter	CJH_04535		-1.56606	0.0242303	hypothetical protein
CJH_05815		0.886	0.0773703	hypothetical protein	CJH_04540		-1.62008	0.00281686	hypothetical protein
CJH_05860		1.96621	0.00108203	multidrug transporter	CJH_04545		-1.55397	0.000854623	cysteine synthase
CJH_05875		-1.47336	0.0105269	preprotein translocase subunit TatA	CJH_04550		-1.88308	9.27604e-05	DNA-binding protein
CJH_05900		-1.78764	0.00513664	elongation factor Ts	CJH_04555		1.80977	0.000804343	CiaB protein
CJH_05905		-1.3278	0.050006	30S ribosomal protein S2	CJH_04570		-2.09078	1.01208e-05	carbon starvation protein CstA
CJH_05910		1.22206	0.0305192	SAM-dependent methyltransferase	CJH_04580		-1.33808	0.0177999	ribose-phosphate pyrophosphokinase
CJH_05915		-1.58644	0.00891872	cytochrome C	CJH_04585		-1.03877	0.0406192	amino acid ABC transporter permease
CJH_05920		-1.45647	0.0153485	ubiquinol cytochrome C oxidoreductase	CJH_04590		-2.00655	5.41438e-06	amino acid ABC transporter permease
CJH_05935		0.955604	0.0150705	tRNA uridine 5-carboxymethylaminomethyl modification protein	CJH_04595		-2.79897	1.93476e-06	amino acid ABC transporter substrate-binding protein
CJH_05955		-1.07511	0.00528905	C4-dicarboxylate ABC transporter	CJH_04600		-2.35009	1.33822e-05	ABC transporter ATP-binding protein
CJH_05985		-1.2456	0.0108468	S-ribosylhomocysteinase	CJH_04610		-0.964406	0.0467465	chemotaxis protein B
CJH_05990		2.05086	0.00400199	2-oxobutyrate oxidase	CJH_04615		0.951776	0.0991408	ribose 5-phosphate isomerase
CJH_05995		2.64308	2.42834e-05	ABC transporter substrate-binding protein	CJH_04655		-0.902821	0.0495759	biotin attachment protein
CJH_06000		2.49753	0.00016587	5-methyltetrahydropteroyltriglutamate-- homocysteine methyltransferase	CJH_04680		1.3567	0.0130924	membrane protein
CJH_06005		2.51525	8.49442e-06	5,10-methylenetetrahydrofolate reductase	CJH_04685		1.88787	3.08604e-06	2-acyl-glycerophospho-ethanolamine acyltransferase
CJH_06050		1.01445	0.0851418	competence protein	CJH_04690		1.80245	0.00561989	hypothetical protein
CJH_06055		1.0398	0.0819527	ribonuclease BN	CJH_04730		1.80167	0.00256925	amino acid ABC transporter permease
CJH_06060		0.749418	0.0920258	FAD-binding protein	CJH_04750		1.06794	0.0455527	hypothetical protein
CJH_06075		-1.15465	0.0977576	hypothetical protein	CJH_04755		1.27663	0.00428151	helicase
CJH_06110		1.01245	0.0465132	chemotaxis protein CheY	CJH_04760		2.85384	4.97817e-06	hypothetical protein
CJH_06120		2.36399	0.00329722	CopG family transcriptional regulator	CJH_04765		2.24242	0.00019871	apolipoprotein acyltransferase
CJH_06160		2.69384	0.000405229	hypothetical protein	CJH_04770		1.79568	0.00122677	cation transporter
CJH_06180		1.00428	0.0890922	hypothetical protein	CJH_04785		2.92257	1.71191e-07	histidine kinase
CJH_06195		1.25964	0.00455074	4-hydroxythreonine-4-phosphate dehydrogenase	CJH_04800		1.5439	0.00713969	molecular chaperone DnaJ
CJH_06200		1.0382	0.0968352	hypothetical protein	CJH_04810		1.82418	0.00135155	tRNA modification GTPase TrmE
CJH_06205		3.31293	2.51712e-07	MFS transporter	CJH_04825		-0.937094	0.0862395	membrane protein insertion efficiency factor
CJH_06215		0.714533	0.0543501	uroporphyrinogen decarboxylase	CJH_04835		-1.07541	0.0763679	50S ribosomal protein L34
CJH_06225		1.2254	0.0467682	membrane protein	CJH_04840		2.5959	9.32249e-05	diadenosine tetraphosphatase
CJH_06230		1.75514	0.00076841	excinuclease ABC subunit C	CJH_04845		2.55247	5.15476e-05	family 4 uracil-DNA glycosylase
CJH_06250		-1.2609	0.00549594	phosphoribosylamine--glycine ligase	CJH_04850		1.26086	0.00133317	hypothetical protein
CJH_06280		1.25621	0.0291428	MFS transporter	CJH_04855		-1.92753	0.000637318	acyl-CoA thioester hydrolase
CJH_06290		-4.03249	7.96586e-13	membrane protein	CJH_04860	*	4.39808	6.14934e-10	hypothetical protein
CJH_06295		1.10373	0.0531938	molecular chaperone DnaJ	CJH_04865	*	2.16431	0.0187151	hypothetical protein
CJH_06315		-0.976437	0.0471985	hydrogenase	CJH_04875	*	4.07202	2.53784e-09	hypothetical protein
CJH_06320		-1.90585	0.00147527	quinone-reactive Ni/Fe-hydrogenase B-type cytochrome subunit	CJH_04880	*	4.18253	7.55835e-09	filamentous hemagglutinin
CJH_06325		-1.76541	0.00499313	hydrogenase 2 large subunit	CJH_04885	*	3.55925	1.23956e-07	hypothetical protein
CJH_06330		-2.18199	0.000150825	quinone-reactive Ni/Fe-hydrogenase small chain	CJH_04895		1.22138	0.0879751	tRNA methyltransferase
CJH_06335		2.00631	0.000460787	FAD-dependent cmnm(5)s(2)U34 oxidoreductase	CJH_04905		1.2315	0.0971845	hypothetical protein
CJH_06370	*	1.66889	0.00290894	peptidase M23	CJH_04910		2.20781	0.000301773	nuclease
CJH_06380	*	1.00094	0.0441292	ABC transporter ATP-binding protein	CJH_04920		-1.72779	0.000545807	MFS transporter
CJH_06390	*	-1.05017	0.0220055	fibronectin	CJH_04925		-1.70511	0.000498616	glutamine ABC transporter substrate-binding protein
CJH_06400	*	1.25226	0.0228795	rod shape-determining protein RodA	CJH_04935		1.14864	0.0240838	hypothetical protein
CJH_06415	*	2.68888	0.00181356	hypothetical protein	CJH_04940		2.05594	2.23709e-05	peptidase M20
CJH_06420	*	1.76619	0.0153363	hypothetical protein	CJH_04945	*	2.74962	0.000151335	membrane protein
CJH_06430	*	1.6007	0.0467682	hypothetical protein	CJH_04950	*	2.35926	0.00228139	MFS transporter
CJH_06435	*	1.54729	0.0199615	hypothetical protein	CJH_04990		0.950747	0.0931517	GTP cyclohydrolase
CJH_06465		1.0093	0.0404968	ABC transporter ATP-binding protein	CJH_05005		3.75361	1.17908e-09	membrane protein
CJH_06475		-0.822039	0.0645867	ferrous iron transporter A	CJH_05010		1.11618	0.0572636	LysR family transcriptional regulator
CJH_06485		1.35285	0.0217823	rod shape-determining protein RodA	CJH_05030		1.30609	0.071447	hypothetical protein
CJH_06500		1.81102	0.000763303	potassium transporter	CJH_05035		1.38936	0.0106415	ATPase AAA
CJH_06535		1.3552	0.0174223	biotin carboxylase	CJH_05040		1.26368	0.0223291	radical SAM protein
CJH_06545		-0.932194	0.0580323	deoxycytidine triphosphate deaminase	CJH_05045		1.07533	0.0324019	membrane protein
CJH_06575		-1.14836	0.0200473	acyl carrier protein	CJH_05055		1.759	0.000196269	potassium transporter TrkA
CJH_06580		-1.46792	0.00325782	SAM-dependent methlyltransferase	CJH_05060		1.40375	0.00086325	queuine tRNA-ribosyltransferase
CJH_06585		-2.87757	5.11284e-10	hypothetical protein	CJH_05090		1.38787	0.0181508	branched-chain amino acid ABC transporter ATP-binding protein
CJH_06620		-2.42072	3.57277e-05	acyl carrier protein	CJH_05110		-1.37622	0.00725513	branched-chain amino acid ABC transporter substrate-binding protein
CJH_06625		-1.9306	6.59368e-05	acyl carrier protein	CJH_05165		1.1947	0.00335783	elongation factor 4
CJH_06665	*	-1.13913	0.0702306	carboxylate-amine ligase	CJH_05170		-0.792039	0.0976248	multidrug transporter
CJH_06670	*	-1.02391	0.0876296	hypothetical protein	CJH_05185		0.86129	0.0961558	adenylosuccinate lyase
CJH_06690		1.7814	2.12631e-05	N-acetylneuraminate synthase	CJH_05205		2.61109	1.34454e-06	cell division protein FtsW
CJH_06710		-2.23717	4.59453e-06	flagellin (flaB)	CJH_05210		2.81897	1.4346e-06	UDP-diphospho-muramoylpentapeptide beta-N- acetylglucosaminyltransferase
CJH_06715		-4.00448	2.14374e-13	flagellin (FlaA)	CJH_05220	*	2.06716	0.00537579	hypothetical protein
CJH_06720		1.73592	0.00195554	motility accessory factor	CJH_05225	*	1.34833	0.0664202	hypothetical protein
CJH_06725	*	1.10804	0.0467682	hypothetical protein	CJH_05245		1.15196	0.0423328	AraC family transcriptional regulator
CJH_06730	*	1.21562	0.0655356	carbonic anyhydrase	CJH_05250		0.909074	0.0745765	thiamine-phosphate pyrophosphorylase
CJH_06735		1.72897	0.0326557	hypothetical protein	CJH_05265		-1.25111	0.00556034	thiamine biosynthesis protein ThiF
CJH_06750		0.839895	0.0336634	1-deoxy-D-xylulose 5-phosphate reductoisomerase	CJH_05290		1.41018	0.0112907	restriction endonuclease
CJH_06765		2.98895	6.82625e-07	ferrous iron transporter A	CJH_05320		-1.25684	0.0392702	coiled-coil protein
CJH_06775		2.23271	0.000482344	phospholipase	CJH_05325		-1.17989	0.0187151	inosine 5'-monophosphate dehydrogenase
CJH_06780		3.57227	8.34945e-07	iron ABC transporter permease	CJH_05330		-0.897099	0.0649726	aspartyl/glutamyl-tRNA amidotransferase subunit A
CJH_06785		2.21273	0.000513198	iron ABC transporter permease	CJH_05340		-1.30213	0.00164248	isoleucyl-tRNA synthase
CJH_06790		2.69387	0.000150825	iron ABC transporter ATP-binding protein	CJH_05365		0.748616	0.0969092	CDP-diacylglycerol--glycerol-3-phosphate 3-phosphatidyltransferase
CJH_06825	*	-1.29837	0.0848428	hypothetical protein	CJH_05370		1.29528	0.00210599	zinc metalloprotease
CJH_06830	*	-2.27294	0.000731798	hypothetical protein	CJH_05375		1.40512	0.00641076	hypothetical protein
CJH_06835	*	1.55772	0.0697504	hypothetical protein	CJH_05385		-2.13243	0.00177318	single-stranded DNA-binding protein
CJH_06840	*	3.80579	2.23824e-08	hypothetical protein	CJH_05390		-1.578	0.0021793	30S ribosomal protein S18
CJH_06845	*	2.09303	0.0158421	hypothetical protein	CJH_05400		-0.797111	0.0573862	hypothetical protein
CJH_06850	*	3.21557	8.6994e-06	zonula occludens toxin	CJH_05420		2.71492	9.34127e-05	hypothetical protein
CJH_06860	*	3.95341	3.34558e-08	replication protein	CJH_05425		2.46595	0.000384168	hypothetical protein
CJH_06875		2.04006	0.00165578	membrane protein	CJH_05430		2.22105	0.00050574	uroporphyrinogen-III synthase
CJH_06905		-1.72399	0.0207648	histidine phosphotransferase	CJH_05435		1.57768	0.00748998	thiamine-phosphate pyrophosphorylase
CJH_06910		1.18737	0.0111786	Holliday junction DNA helicase RuvB	CJH_05440		2.05123	0.000216098	phosphomethylpyrimidine kinase
CJH_06935		0.771443	0.0854702	nucleotidyltransferase	CJH_05445		2.54027	1.73528e-05	nuclease
CJH_06965		1.80803	0.00392208	toluene tolerance protein	CJH_05450		2.54688	3.45271e-05	ATP-binding protein
CJH_06970		1.81008	0.000861753	membrane protein	CJH_05455		1.01706	0.0285276	transcription-repair coupling factor
CJH_06975		3.05982	9.33092e-06	nucleoside-triphosphate diphosphatase	CJH_05470		1.94801	0.000172242	folylpolyglutamate synthase
CJH_06980		1.07138	0.0199213	major facilitator transporter	CJH_05475		1.97218	8.65991e-05	hypothetical protein
CJH_06985	*	-1.09106	0.0840814	hypothetical protein	CJH_05480		1.15323	0.0259372	hypothetical protein
CJH_06995		1.41211	0.00064323	selenocysteine synthase	CJH_05505		2.21651	0.000283264	apolipoprotein N-acyltransferase
CJH_07000		1.65067	0.016108	translation elongation factor	CJH_05535		1.4383	0.000873832	ATP-dependent DNA helicase
CJH_07015		-1.02664	0.0202122	flavodoxin	CJH_05550		0.959845	0.0570993	4-diphosphocytidyl-2C-methyl-D-erythritol kinase
CJH_07020		1.78595	0.00242492	hypothetical protein	CJH_05570		0.926811	0.0215847	ATP-dependent Clp protease ClpA
CJH_07030		3.08341	2.04385e-06	catalase	CJH_05580		-1.75267	0.0015888	chemotaxis protein
CJH_07035		2.15848	0.00195937	ankyrin	CJH_05605		0.868555	0.0531321	phosphatidylserine decarboxylase
CJH_07040		1.4333	0.00841505	DNA-binding protein	CJH_05625		1.17418	0.0499538	membrane protein
CJH_07055		-1.34952	0.0229218	cystathionine beta-lyase	CJH_05630		0.826152	0.0872702	UDP-GlcNAc C4,6 dehydratase
CJH_07060		-1.11269	0.0505426	adenylosuccinate lyase	CJH_05640		1.79979	0.00313851	membrane protein
CJH_07090		0.980164	0.0179906	triosephosphate isomerase	CJH_05645		1.32027	0.0220473	acetyltransferase
CJH_07095		-1.00827	0.052048	phosphoglycerate kinase	CJH_05650		2.41028	0.000660439	UDP-galactose phosphate transferase
CJH_07105		1.34382	0.0512422	nicotinate-nucleotide adenylyltransferase	CJH_05660		1.11818	0.0344865	peptide-binding protein
CJH_07115		1.45295	0.0229218	hypothetical protein	CJH_05665		1.06831	0.0332224	glycosyl transferase family 1
CJH_07120	*	1.5836	0.00640823	hypothetical protein	CJH_05670		1.39186	0.011538	glucosyltransferase
CJH_07125	*	1.95335	0.00372921	repressor	CJH_05675		1.43304	0.0130427	glycosyl transferase family 1
CJH_07130	*	2.24946	0.00562853	hypothetical protein	CJH_05680		0.899812	0.021739	ABC transporter ATP-binding protein
CJH_07135	*	2.50296	0.00157315	hypothetical protein	CJH_05690		2.31354	8.44001e-05	polysaccharide biosynthesis protein
CJH_07140	*	2.86494	0.000410034	hypothetical protein	CJH_05695		1.07844	0.0555165	glycosyl transferase family 1
CJH_07145	*	3.83605	2.10465e-07	DNA adenine methylase	CJH_05700		1.30834	0.0276765	lauroyl acyltransferase
CJH_07150	*	2.00777	0.0105269	virion morphogenesis protein	CJH_05705	*	0.949683	0.0623193	glycosyltransferase
CJH_07155	*	3.18629	2.10465e-07	tail tape measure protein	CJH_05720	*	1.54329	0.00281686	glycosyl transferase family A
CJH_07160	*	-1.95705	0.00173122	hypothetical protein	CJH_05725	*	1.34849	0.00204463	hypothetical protein
CJH_07165	*	-2.94298	0.000179043	hypothetical protein	CJH_05755		1.03391	0.0586016	cytochrome C biogenesis protein CcdA
CJH_07175	*	2.04249	0.00424144	tail protein	CJH_05765		1.12495	0.0649726	D,D-heptose 1,7-bisphosphate phosphatase
CJH_07180	*	3.26535	1.54556e-06	tail sheath protein	CJH_05770		-2.96906	2.99855e-06	cytochrome C
CJH_07185	*	3.73515	7.8456e-07	hypothetical protein	CJH_05775		-1.5832	0.00201487	cytochrome C oxidase subunit II
CJH_07195	*	3.41098	4.59453e-06	hypothetical protein	CJH_05780		1.99293	2.57171e-05	cation-transporting ATPase
CJH_07200	*	3.216	1.34958e-05	hypothetical protein	CJH_05795		0.911847	0.0580274	membrane protein
CJH_07205	*	3.85111	6.15511e-08	phage tail protein	CJH_05800		0.861674	0.0595284	cation-transporting ATPase
CJH_07210	*	2.17051	0.00335546	tail protein	CJH_05805		1.10712	0.0984469	heavy-metal-associated domain-containing protein
CJH_07215	*	2.90262	3.69326e-05	baseplate assembly protein	CJH_05810		0.793266	0.0993703	cation transporter
CJH_07220	*	2.45282	0.00195875	phage baseplate protein	CJH_05825		0.910063	0.0603916	membrane protein
CJH_07230	*	2.63474	0.000304327	baseplate assembly protein	CJH_05840		0.95163	0.0986258	hypothetical protein
CJH_07235	*	1.88582	0.0325997	hypothetical protein	CJH_05860		1.67727	0.00460225	multidrug transporter
CJH_07250	*	1.77735	0.0229243	hypothetical protein	CJH_05875		-2.07294	0.000160706	preprotein translocase subunit TatA
CJH_07255	*	2.36681	0.0034209	peptidase M15 family protein	CJH_05900		-2.02482	0.00090528	elongation factor Ts
CJH_07260	*	2.94315	0.000332893	hypothetical protein	CJH_05905		-1.50683	0.0190459	30S ribosomal protein S2
CJH_07265	*	1.69032	0.0111196	hypothetical protein	CJH_05910		1.44962	0.0066981	SAM-dependent methyltransferase
CJH_07270	*	2.18464	0.000879429	hypothetical protein	CJH_05915		-2.27281	7.47891e-05	cytochrome C
CJH_07280	*	2.7501	0.000986466	hypothetical protein	CJH_05920		-2.12062	0.000186958	ubiquinol cytochrome C oxidoreductase
CJH_07285	*	3.08974	0.000109159	hypothetical protein	CJH_05925		-1.33297	0.0220674	ubiquinol cytochrome C oxidoreductase
CJH_07290	*	3.44361	2.10465e-07	hypothetical protein	CJH_05935		0.824168	0.0314372	tRNA uridine 5-carboxymethylaminomethyl modification protein
CJH_07295	*	2.76478	8.49817e-05	hypothetical protein	CJH_05955		-1.11999	0.00250194	C4-dicarboxylate ABC transporter
CJH_07305	*	3.16885	6.52767e-05	tail protein	CJH_05970		-0.694349	0.0976248	dihydroorotase
CJH_07320	*	-2.57245	6.67027e-06	hypothetical protein	CJH_05975		-1.0033	0.0329419	glycerol-3-phosphate dehydrogenase
CJH_07325	*	-3.38978	7.67889e-07	hypothetical protein	CJH_05985		-1.48688	0.00138753	S-ribosylhomocysteinase
CJH_07330	*	1.81598	0.029001	DNA-binding protein	CJH_05995		1.65498	0.00822244	ABC transporter substrate-binding protein
CJH_07340	*	-1.52153	0.0199213	hypothetical protein	CJH_06000		2.06399	0.001459	5-methyltetrahydropteroyltriglutamate-- homocysteine methyltransferase
CJH_07345	*	2.80621	0.000236545	hypothetical protein	CJH_06005		1.78373	0.00158215	5,10-methylenetetrahydrofolate reductase
CJH_07350	*	3.1225	5.81051e-05	hypothetical protein	CJH_06020		1.10033	0.0177999	DNA repair protein RadA
CJH_07355	*	2.80579	0.00076841	hypothetical protein	CJH_06050		1.72814	0.00123636	competence protein
CJH_07360	*	3.69361	2.10465e-07	hypothetical protein	CJH_06055		1.56554	0.00440445	ribonuclease BN
CJH_07365	*	2.11182	0.018509	hypothetical protein	CJH_06070		1.08913	0.0476761	membrane protein
CJH_07375	*	1.34279	0.0863532	host-nuclease inhibitor protein Gam	CJH_06075		-1.3335	0.0483172	hypothetical protein
CJH_07380	*	3.11237	9.43541e-06	hypothetical protein	CJH_06080		1.48579	0.00660607	laccase
CJH_07390	*	2.49051	0.00552711	RNA polymerase sigma70	CJH_06140		1.04279	0.0412338	serine protease
CJH_07395	*	3.57196	5.86885e-07	bacteriocin	CJH_06160		2.52432	0.00067436	hypothetical protein
CJH_07400	*	3.98126	1.47272e-09	integrase	CJH_06180		1.64097	0.00231238	hypothetical protein
CJH_07405	*	2.13305	0.0138346	hypothetical protein	CJH_06185		1.32551	0.00749752	exopolyphosphatase
CJH_07410	*	2.83844	5.41938e-05	transcriptional regulator	CJH_06195		1.58038	0.000187794	4-hydroxythreonine-4-phosphate dehydrogenase
CJH_07415	*	1.73567	0.00239028	hypothetical protein	CJH_06205		3.7773	1.51442e-09	MFS transporter
CJH_07455		1.83296	4.92328e-05	capsule polysaccharide transporter	CJH_06220		0.939065	0.0785692	radical SAM protein
CJH_07470		-1.19807	0.0579784	glutamine amidotransferase	CJH_06225		1.18107	0.0472845	membrane protein
CJH_07475		-1.09036	0.0504341	hypothetical protein	CJH_06230		1.97372	8.4443e-05	excinuclease ABC subunit C
CJH_07480		-2.50205	5.93151e-07	methyltransferase	CJH_06250		-1.37937	0.00151266	phosphoribosylamine--glycine ligase
CJH_07485		-3.16633	9.36041e-09	methyltransferase	CJH_06280		1.70807	0.00156586	MFS transporter
CJH_07490		-1.50551	0.000774557	sugar transferase	CJH_06290		-4.3639	6.71138e-15	membrane protein
CJH_07495		-2.38238	0.00010373	sugar transferase	CJH_06295		1.33173	0.01347	molecular chaperone DnaJ
CJH_07500		-1.28504	0.0228795	D-glycero-D-manno-heptose 1-phosphate guanosyltransferase	CJH_06310		-0.871773	0.0274172	recombinase RecR
CJH_07505		-1.10645	0.0655356	phosphoheptose isomerase	CJH_06315		-1.01035	0.0324019	hydrogenase
CJH_07510	*	-1.10682	0.0150926	dehydrogenase	CJH_06320		-2.04774	0.000389565	quinone-reactive Ni/Fe-hydrogenase B-type cytochrome subunit
CJH_07515		-2.15264	2.11061e-06	GDP-mannose 4,6-dehydratase	CJH_06325		-2.23142	0.000196269	hydrogenase 2 large subunit
CJH_07520	*	-4.14509	6.24562e-13	GDP-L-fucose synthase	CJH_06330		-2.67358	1.3806e-06	quinone-reactive Ni/Fe-hydrogenase small chain
CJH_07525		-3.88026	1.34795e-11	dTDP-4-dehydrorhamnose 3,5-epimerase	CJH_06335		1.84809	0.000904807	FAD-dependent cmnm(5)s(2)U34 oxidoreductase
CJH_07530	*	-2.03461	6.15253e-05	capsule biosynthesis protein CapA	CJH_06370	*	1.81254	0.00077083	peptidase M23
CJH_07535	*	-1.15451	0.0281639	glycosyl transferase	CJH_06375	*	0.85728	0.0712097	cell division protein FtsX
CJH_07540	*	-2.07359	3.2871e-05	UDP-galactopyranose mutase	CJH_06380	*	0.929125	0.0542416	ABC transporter ATP-binding protein
CJH_07545	*	-2.18873	2.07945e-05	UDP-glucose 4-epimerase	CJH_06390	*	-1.23569	0.00463753	fibronectin
CJH_07550	*	-3.53377	1.3224e-11	UDP-glucose 6-dehydrogenase	CJH_06400	*	1.64237	0.00144766	rod shape-determining protein RodA
CJH_07555	*	-2.99085	5.04569e-08	NAD-dependent dehydratase	CJH_06415	*	3.73462	3.27326e-06	hypothetical protein
CJH_07580		1.13424	0.0224895	sugar ABC transporter substrate-binding protein	CJH_06420	*	1.48094	0.0375926	hypothetical protein
CJH_07595		-0.948332	0.0116827	capsule polysaccharide transporter	CJH_06430	*	1.9792	0.00868491	hypothetical protein
CJH_07620		2.73941	2.71002e-05	tRNA(Ile)-lysidine synthetase	CJH_06435	*	1.87946	0.00261016	hypothetical protein
CJH_07625		1.26334	0.0229218	ribosomal protein S12 methylthiotransferase	CJH_06465		0.851065	0.0786131	ABC transporter ATP-binding protein
CJH_07645		1.1889	0.0449776	tRNA pseudouridine synthase D	CJH_06475		-0.932676	0.0278844	ferrous iron transporter A
CJH_07650		2.07013	0.000270347	thiamine monophosphate kinase	CJH_06485		1.6459	0.00299528	rod shape-determining protein RodA
CJH_07675		1.41395	0.0664844	hypothetical protein	CJH_06500		2.46759	1.27717e-06	potassium transporter
CJH_07695		2.7438	1.39874e-06	hypothetical protein	CJH_06505		1.21286	0.0478897	potassium transporter
CJH_07700		1.87729	0.00256009	membrane protein	CJH_06545		-0.939406	0.0473169	deoxycytidine triphosphate deaminase
CJH_07705		2.27438	0.000798715	general secretion pathway protein F	CJH_06560		1.08075	0.0273484	aminopeptidase domain containing protein
CJH_07710		3.47635	1.65963e-07	type II protein secretion system E protein	CJH_06570		1.30581	0.0228622	N-acetyltransferase
CJH_07720		1.83786	0.0150926	ATP-binding protein	CJH_06575		-1.75329	0.000366956	acyl carrier protein
CJH_07740		-0.916727	0.0806264	hydrolase	CJH_06580		-1.06076	0.0302738	SAM-dependent methlyltransferase
CJH_07755		-1.07341	0.0253911	50S ribosomal protein L13	CJH_06585		-1.95135	6.63194e-06	hypothetical protein
CJH_07760		2.21343	2.26858e-05	recombinase RecB	CJH_06610	*	0.94354	0.0604545	carbonic anyhydrase
CJH_07765		1.49497	0.0026113	hypothetical protein	CJH_06620		-2.73944	3.70199e-06	acyl carrier protein
CJH_07780		-1.35971	0.0327549	hypothetical protein	CJH_06625		-1.40449	0.00276874	acyl carrier protein
CJH_07785		-1.90153	0.00395954	hypothetical protein	CJH_06690		1.46595	0.000425689	N-acetylneuraminate synthase
CJH_07790		-1.85745	0.000939125	cytochrome CBB3	CJH_06695		1.05295	0.083269	motility accessory factor
CJH_07800		-1.81986	0.0045305	peptidase S13	CJH_06710		-1.42878	0.00298581	flagellin (flaB)
CJH_07805		-1.64244	0.00414492	cytochrome oxidase subunit I	CJH_06715		-3.51116	1.33526e-10	flagellin (FlaA)
CJH_07815		2.12332	0.00222864	ATPase	CJH_06720		2.1099	8.15134e-05	motility accessory factor
CJH_07820		2.07275	0.00202497	membrane protein	CJH_06730	*	1.4791	0.0174613	carbonic anyhydrase
CJH_07830		1.17145	0.0325997	competence/damage-inducible domain protein	CJH_06735		2.17423	0.00435778	hypothetical protein
CJH_07860		-1.47751	0.0167676	hypothetical protein	CJH_06740		0.809002	0.0917544	protein kinase
CJH_07865		-1.39319	0.0199474	sodium:proline symporter	CJH_06750		0.715656	0.0649726	1-deoxy-D-xylulose 5-phosphate reductoisomerase
CJH_07885		-0.989872	0.0377321	MCP-type signal transduction protein	CJH_06765		3.25803	2.50558e-08	ferrous iron transporter A
CJH_07965		1.2705	0.00108388	CRISPR-associated protein	CJH_06775		3.51735	3.80936e-09	phospholipase
CJH_07980		2.27673	0.00222864	dephospho-CoA kinase	CJH_06780		4.16043	3.04848e-09	iron ABC transporter permease
CJH_07985		1.25859	0.0228795	diaminopimelate epimerase	CJH_06785		2.75829	5.23473e-06	iron ABC transporter permease
CJH_08000		-1.22787	0.0687468	DNA polymerase sliding clamp subunit	CJH_06790		3.55595	1.23956e-07	iron ABC transporter ATP-binding protein
CJH_08005		-0.79138	0.0268718	glucose-6-phosphate isomerase	CJH_06795		1.08707	0.0590459	enterochelin ABC transporter substrate-binding protein
CJH_08010		-1.53696	0.0029503	UTP--glucose-1-phosphate uridylyltransferase	CJH_06820	*	1.86884	0.000692612	hypothetical protein
CJH_08015		-1.35936	0.00222864	acetyl-CoA synthetase	CJH_06825	*	-1.91176	0.00691373	hypothetical protein
CJH_08020		2.51698	6.37739e-05	metal ABC transporter ATP-binding protein	CJH_06830	*	-1.7178	0.00730308	hypothetical protein
CJH_08025		1.65921	0.0028711	ABC transporter permease	CJH_06835	*	2.48737	0.00135404	hypothetical protein
CJH_08035		-1.51619	0.0020075	LamB/YcsF family protein	CJH_06840	*	4.14438	5.81625e-10	hypothetical protein
CJH_08040		-1.36962	0.00473847	allophanate hydrolase	CJH_06845	*	2.74337	0.000665717	hypothetical protein
CJH_08045		-1.1712	0.0722062	allophanate hydrolase	CJH_06850	*	3.74949	7.81301e-08	zonula occludens toxin
CJH_08050		1.03292	0.0229218	membrane protein	CJH_06860	*	4.72432	1.25976e-11	replication protein
CJH_08070		1.51591	0.0512422	NADP-dependent alcohol dehydrogenase	CJH_06875		1.70441	0.00711044	membrane protein
CJH_08075	*	1.91993	4.59038e-05	DEAD/DEAH box helicase	CJH_06900	*	1.66894	0.000619557	C4-dicarboxylate ABC transporter
CJH_08085	*	2.1917	0.000179043	hypothetical protein	CJH_06905		-2.47285	0.000420661	histidine phosphotransferase
CJH_08090	*	1.15397	0.0454519	type I restriction modification protein	CJH_06910		1.17042	0.00913321	Holliday junction DNA helicase RuvB
CJH_08095	*	1.72726	0.0118798	cell filamentation protein Fic	CJH_06935		0.853386	0.0456537	nucleotidyltransferase
CJH_08100	*	1.24737	0.0230072	DNA methyltransferase	CJH_06955		1.25106	0.00960494	nicotinate phosphoribosyltransferase
CJH_08115	*	-1.83788	0.000757397	cupin	CJH_06965		1.75372	0.00382991	toluene tolerance protein
CJH_08120	*	3.29508	1.45359e-06	MFS transporter	CJH_06970		2.13125	4.39465e-05	membrane protein
CJH_08125	*	1.48958	0.0252447	dihydrodipicolinate reductase	CJH_06975		2.89701	1.84843e-05	nucleoside-triphosphate diphosphatase
CJH_08130		-1.57812	0.000596805	permease	CJH_06980		1.37586	0.0014657	major facilitator transporter
CJH_08155		-1.09869	0.0641073	NADH-quinone oxidoreductase subunit N	CJH_06995		1.69092	1.94966e-05	selenocysteine synthase
CJH_08160		-1.55215	0.00553598	NADH-quinone oxidoreductase subunit M	CJH_07000		2.24913	0.00050574	translation elongation factor
CJH_08165		-1.41225	0.0115989	NADH:ubiquinone oxidoreductase subunit L	CJH_07015		-1.23888	0.0030253	flavodoxin
CJH_08170		-1.30004	0.0499152	NADH-quinone oxidoreductase subunit K	CJH_07030		3.59148	1.01525e-08	catalase
CJH_08175		-1.50173	0.00476118	NADH:ubiquinone oxidoreductase subunit J	CJH_07035		2.83914	1.53946e-05	ankyrin
CJH_08180		-2.16772	3.27367e-05	NADH dehydrogenase subunit I	CJH_07040		1.9006	0.000203604	DNA-binding protein
CJH_08185		-1.7415	0.00133179	NADH:ubiquinone oxidoreductase subunit H	CJH_07045		1.42172	0.0130924	endoribonuclease L-PSP
CJH_08205		-1.31712	0.0218806	NADH dehydrogenase subunit D	CJH_07095		-1.0398	0.0366686	phosphoglycerate kinase
CJH_08210		-1.67339	0.00126949	NADH dehydrogenase subunit C	CJH_07100		-0.879383	0.0788557	glyceraldehyde-3-phosphate dehydrogenase
CJH_08215		-1.61329	0.00922342	NADH dehydrogenase subunit B	CJH_07105		1.30867	0.0503122	nicotinate-nucleotide adenylyltransferase
CJH_08220		-1.40743	0.00518254	NADH dehydrogenase subunit A	CJH_07110		0.801201	0.0649726	hypothetical protein
CJH_08225		2.12445	0.00460025	peptide ABC transporter ATP-binding protein	CJH_07115		1.66325	0.00616444	hypothetical protein
CJH_08230		1.84433	0.0120296	peptide ABC transporter ATP-binding protein	CJH_07120	*	2.29084	2.59376e-05	hypothetical protein
CJH_08255		1.61374	0.0325997	globin	CJH_07125	*	2.47214	0.000109372	repressor
CJH_08260		1.58339	0.00552711	multidrug ABC transporter ATP-binding protein	CJH_07130	*	2.60573	0.000746905	hypothetical protein
CJH_08265		0.95511	0.0463292	MFS transporter	CJH_07135	*	2.60214	0.000656366	hypothetical protein
CJH_08275		1.49715	0.0278083	translation initiation factor IF-1	CJH_07140	*	2.88306	0.000260914	hypothetical protein
CJH_08285		-0.955522	0.0887709	30S ribosomal protein S13	CJH_07145	*	4.17728	5.60207e-09	DNA adenine methylase
CJH_08290		-1.53499	0.0438776	30S ribosomal protein S11	CJH_07150	*	2.50661	0.000687163	virion morphogenesis protein
CJH_08300		-1.27084	0.0149461	DNA-directed RNA polymerase subunit alpha	CJH_07155	*	3.80168	2.32533e-10	tail tape measure protein
CJH_08305		-1.17321	0.0598841	50S ribosomal protein L17	CJH_07160	*	-1.61246	0.00734036	hypothetical protein
CJH_08325		0.958002	0.0578913	imidazole glycerol phosphate synthase	CJH_07165	*	-2.50149	0.000851662	hypothetical protein
CJH_08395		3.29187	3.57344e-07	ligand-gated channel	CJH_07170	*	2.02251	0.00595578	hypothetical protein
CJH_08400		2.55571	0.000239391	iron ABC transporter	CJH_07175	*	2.74742	4.30276e-05	tail protein
CJH_08405		2.01889	0.0120397	heme ABC transporter ATP-binding protein	CJH_07180	*	4.09204	5.56975e-10	tail sheath protein
CJH_08410		2.29012	0.000862683	hemin transporter	CJH_07185	*	4.28164	4.91305e-09	hypothetical protein
CJH_08415		1.21577	0.0414979	radical SAM protein	CJH_07190	*	2.27078	0.00830196	hypothetical protein
CJH_08425		0.917322	0.0598841	adenine glycosylase	CJH_07195	*	3.61121	6.20827e-07	hypothetical protein
CJH_08465		1.13252	0.0459966	riboflavin deaminase	CJH_07200	*	3.54603	7.18052e-07	hypothetical protein
CJH_08470		-0.996608	0.0852836	membrane protein	CJH_07205	*	4.37644	3.35561e-10	phage tail protein
CJH_08475		-2.08813	7.536e-05	serine dehydratase	CJH_07210	*	3.15291	4.49846e-06	tail protein
CJH_08480		-1.90605	0.000336333	serine/threonine transporter	CJH_07215	*	3.60369	9.20299e-08	baseplate assembly protein
CJH_08485		1.1131	0.0854702	hypothetical protein	CJH_07220	*	2.75708	0.000278633	phage baseplate protein
CJH_08510		1.23939	0.0427066	hypothetical protein	CJH_07230	*	3.5071	3.55085e-07	baseplate assembly protein
CJH_08515		2.15125	0.0211914	hypothetical protein	CJH_07235	*	2.73633	0.000691359	hypothetical protein
CJH_08520		1.40003	0.00518982	ATP-binding protein	CJH_07240	*	2.02586	0.0332224	membrane protein
CJH_08530		1.46376	0.0158421	ribonuclease III	CJH_07250	*	1.49887	0.0529136	hypothetical protein
CJH_08535		1.13464	0.0641073	ribonuclease H	CJH_07255	*	2.3274	0.00294948	peptidase M15 family protein
CJH_08585		0.917107	0.0895248	ABC transporter permease	CJH_07260	*	3.91635	3.91534e-07	hypothetical protein
CJH_08590		1.91776	0.00158901	sulfate ABC transporter ATP-binding protein	CJH_07265	*	2.04509	0.00114125	hypothetical protein
CJH_08595		1.35608	0.0390891	ABC transporter substrate-binding protein	CJH_07270	*	2.65447	2.37376e-05	hypothetical protein
CJH_08635		-2.45769	2.34908e-05	hypothetical protein	CJH_07275	*	1.5385	0.00995347	hypothetical protein
CJH_08645		-1.13522	0.0105269	iron transporter	CJH_07280	*	2.93686	0.00026797	hypothetical protein
CJH_08685		-1.28308	0.065505	hypothetical protein	CJH_07285	*	3.37469	1.22476e-05	hypothetical protein
CJH_08750		1.08416	0.0881588	UDP-N-acetylenolpyruvoylglucosamine reductase	CJH_07290	*	4.1401	1.75546e-10	hypothetical protein
CJH_08755		-3.74805	8.40986e-13	hypothetical protein	CJH_07295	*	3.551	1.33833e-07	hypothetical protein
CJH_08760		-0.903729	0.0963622	hypothetical protein	CJH_07305	*	4.22297	1.65994e-08	tail protein
CJH_08800		-1.30308	0.00395144	preprotein translocase subunit SecY	CJH_07310	*	2.36868	0.00391406	tail protein
CJH_08805		-1.07148	0.0865959	50S ribosomal protein L15	CJH_07320	*	-2.01688	0.000295286	hypothetical protein
CJH_08810		-1.71803	0.0242814	30S ribosomal protein S5	CJH_07325	*	-2.98249	7.61032e-06	hypothetical protein
CJH_08815		-1.61154	0.00439255	50S ribosomal protein L18	CJH_07330	*	2.47138	0.0012825	DNA-binding protein
CJH_08820		-1.38954	0.0133476	50S ribosomal protein L6	CJH_07340	*	-1.26508	0.0455527	hypothetical protein
CJH_08825		-1.42026	0.00329722	30S ribosomal protein S8	CJH_07345	*	3.07591	2.95486e-05	hypothetical protein
CJH_08830		-1.7891	0.00034572	30S ribosomal protein S14	CJH_07350	*	3.84451	2.12279e-07	hypothetical protein
CJH_08835		-2.05229	0.00353741	50S ribosomal protein L5	CJH_07355	*	3.74856	1.77994e-06	hypothetical protein
CJH_08840		-1.877	0.00390959	50S ribosomal protein L24	CJH_07360	*	4.2016	1.22511e-09	hypothetical protein
CJH_08845		-2.03384	0.00180297	50S ribosomal protein L14	CJH_07365	*	2.90824	0.000435303	hypothetical protein
CJH_08850		-1.90198	0.00229592	30S ribosomal protein S17	CJH_07370	*	1.86607	0.0476761	hypothetical protein
CJH_08855		-2.52834	0.00076841	50S ribosomal protein L29	CJH_07375	*	2.40458	0.000611664	host-nuclease inhibitor protein Gam
CJH_08860		-1.81764	0.00515642	50S ribosomal protein L16	CJH_07380	*	3.59275	1.23311e-07	hypothetical protein
CJH_08865		-2.26435	7.63378e-05	30S ribosomal protein S3	CJH_07385	*	2.12331	0.0208837	hypothetical protein
CJH_08870		-2.14266	0.000226813	50S ribosomal protein L22	CJH_07390	*	3.03365	0.000361148	RNA polymerase sigma70
CJH_08875		-1.68594	0.00406266	30S ribosomal protein S19	CJH_07395	*	4.21581	1.17908e-09	bacteriocin
CJH_08880		-1.66437	0.00576878	50S ribosomal protein L2	CJH_07400	*	4.6457	6.97627e-13	integrase
CJH_08890		-1.88176	0.00141358	50S ribosomal protein L4	CJH_07405	*	3.24182	4.41055e-05	hypothetical protein
CJH_08895		-1.28142	0.0414742	50S ribosomal protein L3	CJH_07410	*	3.09705	5.14673e-06	transcriptional regulator
CJH_08900		-1.20542	0.0606038	30S ribosomal protein S10	CJH_07415	*	2.03737	0.000195718	hypothetical protein
CJH_08910		-0.768763	0.0752475	ribonuclease J	CJH_07455		1.79857	4.59178e-05	capsule polysaccharide transporter
CJH_08920		1.19294	0.0610844	purine nucleoside phosphorylase	CJH_07460		1.1364	0.0456537	adenylylsulfate kinase
CJH_08925		1.97523	0.00118956	50S rRNA methyltransferase	CJH_07480		-2.01279	4.29297e-05	methyltransferase
CJH_08930		1.69881	0.0504341	hypothetical protein	CJH_07485		-2.54605	2.71323e-06	methyltransferase
CJH_08945	*	1.10845	0.0511884	lipopolysaccharide biosynthesis protein	CJH_07495		-2.18768	0.000266028	sugar transferase
CJH_08960		1.80288	0.00280429	acetyltransferase	CJH_07500		-1.07135	0.0508861	D-glycero-D-manno-heptose 1-phosphate guanosyltransferase
CJH_08965		1.46418	0.0156002	isopropylmalate isomerase	CJH_07510	*	-0.766314	0.0885618	dehydrogenase
CJH_08995		2.19749	0.000731798	membrane protein	CJH_07515		-2.03556	4.85102e-06	GDP-mannose 4,6-dehydratase
CJH_09010		-1.70504	0.0281639	homoserine O-succinyltransferase	CJH_07520	*	-2.85308	5.41493e-07	GDP-L-fucose synthase
CJH_09015	*	-2.21804	0.00184523	O-acetylhomoserine aminocarboxypropyltransferase	CJH_07525		-3.48889	1.22269e-09	dTDP-4-dehydrorhamnose 3,5-epimerase
					CJH_07530	*	-1.44541	0.00358172	capsule biosynthesis protein CapA
					CJH_07540	*	-1.45306	0.0028433	UDP-galactopyranose mutase
					CJH_07545	*	-1.70299	0.000681387	UDP-glucose 4-epimerase
					CJH_07550	*	-2.44416	2.58403e-06	UDP-glucose 6-dehydrogenase
					CJH_07555	*	-2.4369	5.64484e-06	NAD-dependent dehydratase
					CJH_07560	*	1.22483	0.0510099	glycosyl transferase family 2
					CJH_07580		1.13648	0.017004	sugar ABC transporter substrate-binding protein
					CJH_07590		1.06742	0.0403083	ABC transporter ATP-binding protein
					CJH_07595		-1.04035	0.00407583	capsule polysaccharide transporter
					CJH_07620		2.93225	3.72273e-06	tRNA(Ile)-lysidine synthetase
					CJH_07625		1.64776	0.00158215	ribosomal protein S12 methylthiotransferase
					CJH_07645		1.36559	0.015017	tRNA pseudouridine synthase D
					CJH_07650		2.19498	6.89334e-05	thiamine monophosphate kinase
					CJH_07675		1.64635	0.0239926	hypothetical protein
					CJH_07690		1.57852	0.00843356	flagellar hook-associated protein FlgK
					CJH_07695		3.30158	1.70577e-09	hypothetical protein
					CJH_07700		1.76273	0.00338692	membrane protein
					CJH_07705		2.75396	2.1329e-05	general secretion pathway protein F
					CJH_07710		4.71287	1.5565e-13	type II protein secretion system E protein
					CJH_07715		1.32434	0.0664202	transformation system protein
					CJH_07720		2.40623	0.000654105	ATP-binding protein
					CJH_07725		0.708603	0.0724273	type II protein secretion system D protein
					CJH_07730		-1.41513	0.0320616	transformation system protein
					CJH_07735		-1.13919	0.0527484	Pyruvate-flavodoxin oxidoreductase
					CJH_07740		-1.11781	0.0243558	hydrolase
					CJH_07745		-1.37554	0.01347	outer membrane fibronectin-binding protein
					CJH_07750		-0.836812	0.052318	30S ribosomal protein S9
					CJH_07755		-0.926016	0.047724	50S ribosomal protein L13
					CJH_07760		2.41942	1.7889e-06	recombinase RecB
					CJH_07765		1.82967	0.00011473	hypothetical protein
					CJH_07775		-1.07433	0.0415611	membrane protein
					CJH_07780		-2.44441	5.57615e-05	hypothetical protein
					CJH_07785		-2.10377	0.000906042	hypothetical protein
					CJH_07790		-2.37205	1.02288e-05	cytochrome CBB3
					CJH_07795		-1.78692	0.00525234	cytochrome B561
					CJH_07800		-2.0406	0.000877478	peptidase S13
					CJH_07805		-2.136	9.32249e-05	cytochrome oxidase subunit I
					CJH_07830		1.04406	0.0510099	competence/damage-inducible domain protein
					CJH_07860		-2.06545	0.000524079	hypothetical protein
					CJH_07865		-2.15459	0.000124508	sodium:proline symporter
					CJH_07885		-1.23301	0.00619434	MCP-type signal transduction protein
					CJH_07890		1.05938	0.0467036	regulatory protein
					CJH_07920		-1.11095	0.0613684	Tat pathway signal protein
					CJH_07960		1.03622	0.0566471	CRISPR-associated protein Cas1
					CJH_07965		1.03424	0.0066981	CRISPR-associated protein
					CJH_07980		2.73452	0.000108864	dephospho-CoA kinase
					CJH_07985		1.21387	0.0232291	diaminopimelate epimerase
					CJH_07995		-1.18479	0.0362584	DNA-binding protein
					CJH_08000		-1.32219	0.0393829	DNA polymerase sliding clamp subunit
					CJH_08005		-0.799162	0.0204345	glucose-6-phosphate isomerase
					CJH_08010		-1.51864	0.00231317	UTP--glucose-1-phosphate uridylyltransferase
					CJH_08015		-1.09154	0.0116646	acetyl-CoA synthetase
					CJH_08020		3.22663	7.89914e-08	metal ABC transporter ATP-binding protein
					CJH_08025		1.5432	0.00427475	ABC transporter permease
					CJH_08035		-2.41744	3.85083e-07	LamB/YcsF family protein
					CJH_08040		-1.40757	0.00263858	allophanate hydrolase
					CJH_08045		-1.49576	0.0151794	allophanate hydrolase
					CJH_08065		0.955562	0.094093	biotin transporter BioY
					CJH_08070		1.45424	0.0517625	NADP-dependent alcohol dehydrogenase
					CJH_08075	*	2.33093	2.63835e-07	DEAD/DEAH box helicase
					CJH_08085	*	2.78631	6.54764e-07	hypothetical protein
					CJH_08090	*	1.46704	0.0066981	type I restriction modification protein
					CJH_08095	*	2.21135	0.000637318	cell filamentation protein Fic
					CJH_08100	*	1.51895	0.00337481	DNA methyltransferase
					CJH_08115	*	-1.17405	0.0265522	cupin
					CJH_08120	*	3.69574	2.50558e-08	MFS transporter
					CJH_08125	*	1.65891	0.0087685	dihydrodipicolinate reductase
					CJH_08130		-1.2858	0.00391406	permease
					CJH_08150		0.834248	0.0677157	paralysed flagellum protein
					CJH_08155		-1.36976	0.0143958	NADH-quinone oxidoreductase subunit N
					CJH_08160		-1.6178	0.00259777	NADH-quinone oxidoreductase subunit M
					CJH_08165		-1.66844	0.00165054	NADH:ubiquinone oxidoreductase subunit L
					CJH_08170		-2.26383	0.000283264	NADH-quinone oxidoreductase subunit K
					CJH_08175		-1.75888	0.000593885	NADH:ubiquinone oxidoreductase subunit J
					CJH_08180		-2.29534	6.16949e-06	NADH dehydrogenase subunit I
					CJH_08185		-2.1157	5.12151e-05	NADH:ubiquinone oxidoreductase subunit H
					CJH_08190		-1.21197	0.0392617	NADH dehydrogenase subunit G
					CJH_08195		-1.22293	0.0288672	NADH dehydrogenase
					CJH_08205		-1.42749	0.00891872	NADH dehydrogenase subunit D
					CJH_08210		-2.467	7.86868e-07	NADH dehydrogenase subunit C
					CJH_08215		-2.07931	0.00041378	NADH dehydrogenase subunit B
					CJH_08220		-1.97884	4.64942e-05	NADH dehydrogenase subunit A
					CJH_08225		2.93585	2.95486e-05	peptide ABC transporter ATP-binding protein
					CJH_08230		2.58794	0.000147919	peptide ABC transporter ATP-binding protein
					CJH_08235		1.43433	0.0501341	peptide ABC transporter permease
					CJH_08255		1.91902	0.00701402	globin
					CJH_08260		2.30157	1.81109e-05	multidrug ABC transporter ATP-binding protein
					CJH_08265		1.1599	0.01011	MFS transporter
					CJH_08275		2.07742	0.00098589	translation initiation factor IF-1
					CJH_08285		-1.25642	0.0180812	30S ribosomal protein S13
					CJH_08290		-1.75051	0.015352	30S ribosomal protein S11
					CJH_08295		-1.37668	0.0161382	30S ribosomal protein S4
					CJH_08300		-1.76813	0.00035163	DNA-directed RNA polymerase subunit alpha
					CJH_08305		-1.64305	0.00496982	50S ribosomal protein L17
					CJH_08360		-1.19751	0.0123382	2-C-methyl-D-erythritol 4-phosphate cytidylyltransferase
					CJH_08380		-1.37427	0.00446957	30S ribosomal protein S20
					CJH_08395		3.78331	1.70577e-09	ligand-gated channel
					CJH_08400		3.24293	1.02731e-06	iron ABC transporter
					CJH_08405		3.33613	4.97817e-06	heme ABC transporter ATP-binding protein
					CJH_08410		2.78391	2.13398e-05	hemin transporter
					CJH_08415		1.23772	0.0313384	radical SAM protein
					CJH_08420		-1.65903	0.00358172	alpha-ketoglutarate permease
					CJH_08465		1.6348	0.00182204	riboflavin deaminase
[truncated: 58 more rows]

## Sheet: NCTC 11168 RNASeq Results
The food-borne pathogen Campylobacter jejuni responds to the bile salt deoxycholate with countermeasures to reactive oxygen species
[truncated: 913 more rows]
